# Supplementary material for: Photoactivation of silicon rhodamines via a light-induced protonation
Source: Nat Commun. 2019 Oct 8;10:4580. doi: 10.1038/s41467-019-12480-3 (PMC6783549; doi:10.1038/s41467-019-12480-3)
Supplement: Supplementary file 6 — Source Data [file 41467_2019_12480_MOESM6_ESM.xlsx]

## Sheet: Fig. 1e
	10.6	8.8	8.11	7.3	6.58	6.19	5.79	5.23	4.76	4.06
A max	0.2685	0.32714	0.31637	0.35266	0.15175	0.08789	0.04104	0.01672	0.0082	0.00603
not norm	0.29493	0.29522	0.32671	0.34277	0.15038	0.09241	0.04751	0.0165	0.00931	0.00559
	0.28654	0.288	0.28715	0.33786	0.1467	0.10156	0.0399	0.01369	0.00881	0.0052
A-plateau	-0.00188	0.00292	0.01222	0.03687	0.12452	0.14688	0.13225	0.05591	0.02193	0.00492
not norm	0.00648	0.01365	0.02352	0.03367	0.11808	0.14428	0.13279	0.05853	0.01943	0.00459
	0.00675	0.01303	0.02021	0.03508	0.12155	0.14587	0.12642	0.05538	0.01766	0.00504

## Sheet: Fig. 2c+Supp Fig. 11c
	MEA	PA-SiR-Halo	PA-SiR-Halo	PA-SiR-Halo	PA-SiR-C3-Halo	PA-SiR-C3-Halo	PA-SiR-C3-Halo	PA-SiR	PA-SiR	PA-SiR
	1e-06	14720	13641	12673	4957	4879	4651	9337	9216	8854
	1e-05	13589	13241	12154	5192	4745	4759	8797	8079	8751
	0.0001	13703	12952	12449	4428	4440	4290	6155	6411	6343
	0.0005	12811	12470	12071	2760	2580	2774	2040	1976	1965
	0.001	11464	10932	11425	1860	1783	1797	673	648	584
	0.005	4260	4171	4461	321	323	310	33	39	31
	0.01	1426	1488	1574	184	168	155	19	19	24
	0.1	83	94	85	59	37	48	-6	30	0
	1							10	11	20

## Sheet: Supp Fig. 10
	Stain free		Lanes 1	ladder	Lanes 2-7	as described in papter			Lanes 8-9	competition experiment, not described in paper
	SiR Channel
	Commassie gel

## Sheet: Supp Fig. 13d
	SiRA-1	SiRA-2	SiRA-3	SiRA-4	SiRA-5	SiRA-6	SiRA-7	SiRA-8	SiRA-9	SiRA-10	SiRA-11	SiRA-12	SiRA-13	SiRA-14	SiRA-15	SiRA-16	SiRA-17	SiRA-18	SiRA-19	SiRA-20	SiRA-21	SiRA-22	SiRA-23	SiRA-24	SiRA-25	SiRA-26		PA-1	PA-2	PA-3	PA-4	PA-5	PA-6	PA-7	PA-8	PA-9	PA-10	PA-11	PA-12	PA-13	PA-14	PA-15	PA-16	PA-17	PA-18	PA-19	PA-20	PA-21	PA-22
0	0.32182	0.03987	0.0811	0.47785	0.06791	0.38441	0.34751	0.09425	0.09621	0.0542	0.05852	0.0349	0.24397	0.25826	0.1132	0.10749	0.11188	0.13166	0.02449	0.04479	0.032	0.0467	0.25822	0.0438	0.06596	0.44529		0.73964	0.63616	1.27497	0.38281	0.72492	0.44441	0.66636	0.23709	0.60786	0.53322	1.72413	0.46577	0.8442	1.33446	2.33874	2.45845	1.24836	1.12965	0.76446	0.41803	0.32273	0.30524
9.075	0.68536	0.12097	0.20935	0.76546	0.21841	0.71764	0.6375	0.23527	0.24979	0.24746	0.30101	0.19057	0.93636	0.94352	0.39437	0.35252	0.4406	0.58626	0.10432	0.21469	0.13093	0.26219	0.36242	0.22429	0.41832	1.18506		1.59581	1.32043	1.95181	1.00122	1.44899	1.02674	1.46357	0.56467	1.32826	1.15278	2.67441	1.25441	1.78043	2.30631	3.23343	3.33711	2.11052	2.08515	1.57664	0.96044	0.80747	0.78132
18.15	0.88155	0.16617	0.27431	1.01602	0.31554	0.93098	0.82918	0.31401	0.33809	0.38411	0.44999	0.28422	1.24833	1.23407	0.52976	0.46225	0.57989	0.78945	0.14839	0.31296	0.17831	0.39922	0.42792	0.31542	0.54677	1.53204		2.3326	1.89753	2.52719	1.49552	2.04749	1.48398	2.11932	0.81074	1.91242	1.63787	3.49357	1.88253	2.53262	3.12068	3.99597	4.08377	2.84347	2.85784	2.21171	1.4437	1.22069	1.18445
27.225	0.99971	0.19934	0.32515	1.15794	0.3912	1.06856	0.95314	0.36916	0.40113	0.49482	0.56884	0.35587	1.42296	1.40905	0.63223	0.547	0.67769	0.91911	0.18481	0.3909	0.21876	0.46912	0.46197	0.38083	0.62064	1.75769		2.92792	2.35048	2.95761	1.88685	2.49888	1.84259	2.63143	0.98835	2.35632	2.00723	4.04329	2.37512	3.07933	3.7165	4.48864	4.49073	3.36431	3.41674	2.67773	1.81817	1.5303	1.48823
36.3	1.10454	0.22949	0.37142	1.27214	0.46148	1.18866	1.05835	0.41969	0.45806	0.57133	0.68138	0.42296	1.57467	1.57659	0.73052	0.62811	0.7712	1.03431	0.21781	0.46412	0.25551	0.50783	0.49045	0.4398	0.67087	1.94511		3.40028	2.68421	3.26385	2.18992	2.83184	2.11314	3.0144	1.12263	2.69987	2.28922	4.40983	2.7597	3.46291	4.12297	4.78314	4.70612	3.73686	3.82263	3.01921	2.11515	1.78085	1.72515
45.375	1.19257	0.25718	0.41246	1.37082	0.52796	1.29258	1.15175	0.46468	0.50908	0.61905	0.78445	0.48431	1.69209	1.70769	0.81974	0.69827	0.85493	1.13232	0.24672	0.52976	0.28917	0.53804	0.51182	0.49311	0.70933	2.11141		3.75667	2.96745	3.49694	2.43462	3.08128	2.32437	3.3121	1.22698	2.9773	2.51823	4.6705	3.0675	3.76187	4.43271	4.98228	4.85835	4.02572	4.11844	3.28953	2.35734	1.97924	1.9197
54.45	1.26952	0.28247	0.44879	1.4546	0.58801	1.37999	1.23337	0.50284	0.55374	0.64805	0.88037	0.54187	1.8029	1.83603	0.9021	0.76506	0.93611	1.22153	0.27314	0.58506	0.31936	0.5622	0.5263	0.53745	0.74122	2.24942		4.03875	3.19301	3.67151	2.62206	3.27107	2.48657	3.54797	1.31122	3.1846	2.69434	4.85258	3.30357	3.98403	4.65527	5.10755	4.94143	4.23791	4.33251	3.49118	2.53306	2.1276	2.06141
63.525	1.33896	0.30573	0.48122	1.52334	0.64494	1.46592	1.31078	0.53571	0.59415	0.66641	0.96841	0.5958	1.91349	1.94936	0.98008	0.82693	1.01157	1.30183	0.29757	0.63286	0.3457	0.58215	0.54339	0.57205	0.76457	2.37045		4.31907	3.41418	3.83919	2.79306	3.4527	2.64452	3.78017	1.38746	3.39117	2.87005	5.03449	3.53587	4.20891	4.88131	5.26253	5.02507	4.44009	4.54191	3.69059	2.67768	2.26106	2.18083
72.6	1.40466	0.32729	0.5122	1.58892	0.69882	1.54691	1.38164	0.56669	0.63128	0.68109	1.04492	0.64396	2.00316	2.04914	1.04798	0.88316	1.07942	1.37142	0.3187	0.67413	0.37207	0.60153	0.56269	0.60058	0.78768	2.50555		4.5036	3.54808	3.9444	2.90145	3.56385	2.72736	3.92192	1.43069	3.51134	2.97017	5.10111	3.67566	4.32785	4.98791	5.28794	5.03157	4.54681	4.66555	3.79864	2.79327	2.36564	2.2609
81.675	1.46208	0.34687	0.54021	1.64632	0.74314	1.61992	1.44879	0.59369	0.66304	0.69249	1.11088	0.68156	2.07733	2.13165	1.10633	0.9331	1.14026	1.43022	0.33698	0.70716	0.39261	0.61849	0.57681	0.62246	0.80332	2.599		4.68196	3.68727	4.04015	3.01529	3.67493	2.82071	4.06458	1.47958	3.6319	3.07729	5.19953	3.81298	4.45937	5.11277	5.3548	5.06561	4.65716	4.78289	3.91177	2.86413	2.44693	2.31404
90.75	1.51579	0.36496	0.56625	1.70425	0.78209	1.68673	1.51122	0.6186	0.69398	0.703	1.17559	0.71256	2.15103	2.21718	1.16924	0.98673	1.20374	1.49009	0.35496	0.73897	0.41059	0.6331	0.59429	0.63848	0.81588	2.69429		4.79373	3.78196	4.08917	3.08811	3.74393	2.87421	4.15701	1.50957	3.70861	3.14734	5.24663	3.89846	4.53439	5.18461	5.35918	5.0614	4.70766	4.82494	3.98078	2.93768	2.52017	2.36036
99.825	1.55856	0.38177	0.58733	1.74717	0.81204	1.74101	1.56648	0.63869	0.7197	0.70925	1.2343	0.73671	2.21272	2.30008	1.22533	1.03155	1.25874	1.54889	0.3711	0.76698	0.42724	0.64715	0.61054	0.65284	0.82885	2.77458		4.89661	3.86187	4.15128	3.14735	3.80596	2.91876	4.2302	1.54675	3.77598	3.20993	5.27153	3.96509	4.59594	5.23482	5.37696	5.06091	4.75175	4.89696	4.03789	2.99563	2.57797	2.39516
108.9	1.60714	0.39827	0.60994	1.79548	0.842	1.80756	1.62512	0.6614	0.74872	0.71816	1.28949	0.75639	2.28112	2.37651	1.27917	1.07388	1.314	1.60441	0.38713	0.79255	0.44096	0.65868	0.61908	0.66484	0.83862	2.85646		5.14927	4.05411	4.33531	3.3114	3.98567	3.04598	4.42595	1.58451	3.9594	3.37004	5.46872	4.15516	4.79486	5.45063	5.54608	5.21046	4.95248	5.07413	4.2171	3.03328	2.61875	2.41137
117.975	1.6505	0.41326	0.62957	1.84154	0.86832	1.86654	1.68479	0.6813	0.77441	0.72505	1.34094	0.77046	2.3382	2.43193	1.3257	1.11233	1.3628	1.65088	0.40044	0.8137	0.45597	0.67121	0.63145	0.67482	0.84928	2.9542		5.09761	4.0033	4.26387	3.26309	3.93169	2.99747	4.36717	1.71259	3.88936	3.32008	5.35271	4.09096	4.71341	5.34641	5.4141	5.07882	4.86203	4.97001	4.15876	3.06739	2.65034	2.42953
127.05	1.68816	0.42562	0.64721	1.88168	0.88967	1.91656	1.72867	0.69896	0.79726	0.72998	1.38965	0.78188	2.39257	2.49432	1.37767	1.15313	1.41058	1.69478	0.41376	0.83412	0.47044	0.68004	0.63961	0.68206	0.8577	3.02305		5.14238	4.03769	4.28396	3.28248	3.95786	3.00743	4.38992	1.82143	3.91274	3.33943	5.34408	4.10918	4.7232	5.34615	5.40242	5.05424	4.87562	4.99071	4.18131	3.0896	2.67204	2.44677
136.125	1.72953	0.43758	0.66346	1.9191	0.90803	1.96648	1.776	0.71464	0.8196	0.7334	1.44199	0.79163	2.44753	2.5577	1.4284	1.19303	1.46025	1.74222	0.42576	0.85737	0.48245	0.6892	0.6572	0.68895	0.8649	3.10009		5.16814	4.06969	4.31266	3.30942	3.98138	3.0265	4.41721	1.94521	3.92135	3.35224	5.36206	4.13344	4.73374	5.35845	5.39116	5.04619	4.88344	4.98713	4.19899	3.16067	2.73172	2.49479
145.2	1.7753	0.44945	0.67962	1.95539	0.92686	2.01436	1.8227	0.7307	0.84234	0.73921	1.48363	0.79842	2.49213	2.60015	1.4728	1.22862	1.50146	1.77973	0.43705	0.87385	0.49042	0.69668	0.68124	0.6947	0.87106	3.14287		5.21558	4.09518	4.32864	3.32752	4.00865	3.0333	4.44108	2.01519	3.94077	3.36519	5.36157	4.14236	4.74152	5.35801	5.3795	5.02526	4.89214	5.00095	4.21394	3.11003	2.68047	2.44049
154.275	1.80965	0.46139	0.69592	1.99346	0.94601	2.06333	1.86611	0.74675	0.86396	0.74449	1.52787	0.80502	2.54361	2.66073	1.52303	1.26773	1.54684	1.82127	0.44831	0.89195	0.49784	0.70687	0.71325	0.70103	0.87517	3.223		5.22113	4.10434	4.33559	3.3276	4.00999	3.02765	4.44923	2.05212	3.93969	3.3569	5.3466	4.13741	4.72727	5.35293	5.36173	4.9982	4.88142	5.0081	4.21385	3.12709	2.68642	2.44423
163.35	1.85314	0.47377	0.71233	2.03334	0.96596	2.11019	1.9155	0.76404	0.88587	0.7497	1.57045	0.81164	2.58903	2.70991	1.57727	1.302	1.58942	1.86006	0.45854	0.90996	0.50423	0.71348	0.73975	0.70609	0.87906	3.28767		5.22957	4.11365	4.34085	3.32611	4.00713	3.0235	4.44782	2.09776	3.9385	3.35423	5.33243	4.12373	4.71524	5.33196	5.3309	4.97576	4.87492	4.99789	4.21651	3.22964	2.76181	2.50641
172.425	1.87527	0.4844	0.72395	2.06104	0.97801	2.14229	1.94774	0.77739	0.90226	0.75146	1.61247	0.8161	2.63813	2.76705	1.63155	1.33558	1.63408	1.89896	0.46784	0.9271	0.51017	0.72022	0.78063	0.7103	0.88235	3.35192		5.37585	4.24561	4.48119	3.42398	4.12576	3.11142	4.56915	2.18263	4.05139	3.45203	5.4721	4.24558	4.84222	5.47373	5.46405	5.08975	4.99685	5.12253	4.33961	3.14078	2.67917	2.42797
181.5	1.91035	0.49544	0.73943	2.0984	0.99442	2.19148	1.99494	0.79314	0.92208	0.75641	1.64347	0.81931	2.67122	2.80319	1.68026	1.36225	1.66711	1.92503	0.47624	0.93812	0.51453	0.72445	0.81315	0.71439	0.88458	3.4058		5.25073	4.13557	4.36992	3.3272	4.02849	3.02601	4.46277	2.14205	3.94181	3.35438	5.31533	4.11374	4.71032	5.3201	5.30955	4.95603	4.85383	4.95958	4.22274	3.13603	2.66873	2.41775
190.575	1.94363	0.50485	0.75394	2.13119	1.00858	2.23261	2.03367	0.80913	0.94352	0.76166	1.68215	0.82331	2.72292	2.85035	1.73577	1.39609	1.7092	1.96162	0.48527	0.95377	0.51979	0.72943	0.84626	0.71806	0.88758	3.46292		5.27184	4.14415	4.36961	3.32394	4.02917	3.0201	4.45948	2.15634	3.93756	3.3447	5.29902	4.10326	4.69153	5.30908	5.28445	4.93976	4.85635	4.93448	4.21789	3.13866	2.66863	2.41498
199.65	1.97655	0.514	0.76818	2.17087	1.02379	2.26859	2.07107	0.82546	0.96611	0.76524	1.71342	0.82676	2.76675	2.90542	1.79106	1.43103	1.74873	1.99398	0.49365	0.96767	0.52301	0.73174	0.87025	0.7209	0.8914	3.50802		5.25085	4.13779	4.37103	3.315	4.02242	3.01041	4.44746	2.15854	3.92471	3.33516	5.289	4.082	4.6763	5.28841	5.26904	4.91108	4.84029	4.91315	4.20397	3.13691	2.66131	2.40139
208.725	2.00717	0.52194	0.78133	2.20038	1.03599	2.30923	2.10512	0.84109	0.99067	0.76899	1.74184	0.8313	2.8148	2.94866	1.84503	1.46778	1.78786	2.02651	0.50209	0.9826	0.52182	0.73421	0.91034	0.72217	0.89073	3.53978		5.26821	4.14629	4.3783	3.32127	4.02104	3.0008	4.44799	2.17177	3.91837	3.33395	5.27763	4.07175	4.65996	5.27437	5.2591	4.89772	4.83602	4.90687	4.20777	3.13144	2.65014	2.38721
217.8	2.0437	0.5297	0.79399	2.24017	1.04998	2.34852	2.14824	0.8585	1.01693	0.7728	1.76198	0.83343	2.84784	2.99044	1.89258	1.50157	1.81959	2.05153	0.50898	0.99254	0.52396	0.73744	0.94531	0.72609	0.89054	3.58518		5.23007	4.13176	4.36991	3.31393	4.01353	2.98093	4.42315	2.17594	3.88409	3.31595	5.2543	4.04199	4.6307	5.24748	5.22928	4.87352	4.80634	4.85147	4.18824	3.1183	2.63353	2.3697
226.875	2.07687	0.53587	0.806	2.26809	1.06294	2.38844	2.18266	0.87542	1.03923	0.77723	1.78438	0.83714	2.89263	3.03662	1.94586	1.54111	1.85795	2.08083	0.51725	1.00579	0.52531	0.74096	0.99161	0.73004	0.8922	3.63221		5.21059	4.10679	4.34822	3.29352	3.99142	2.95642	4.40267	2.18911	3.8537	3.29627	5.21161	4.00566	4.59517	5.212	5.18596	4.83088	4.77155	4.80272	4.1616	3.14031	2.64514	2.37509
235.95	2.09897	0.54135	0.81696	2.29605	1.07286	2.41956	2.20935	0.89154	1.06021	0.77946	1.80467	0.84067	2.93383	3.07682	2.00111	1.57902	1.8953	2.10881	0.52435	1.01952	0.52603	0.74405	1.04172	0.73194	0.89346	3.67421		5.20162	4.0994	4.34083	3.29543	3.98292	2.94568	4.38639	2.17172	3.82734	3.27946	5.18277	3.97735	4.57031	5.18237	5.15718	4.80561	4.7437	4.76857	4.14618	3.09477	2.6034	2.33034
245.025	2.1235	0.5469	0.82869	2.33117	1.08512	2.45367	2.24304	0.90827	1.0791	0.78308	1.8226	0.84439	2.97431	3.11887	2.0528	1.62021	1.93084	2.13656	0.53108	1.03432	0.52482	0.7461	1.07793	0.73468	0.89684	3.71051		5.30254	4.18776	4.44466	3.38468	4.0765	3.00765	4.47844	2.23032	3.90015	3.35116	5.28348	4.05298	4.65669	5.28758	5.26464	4.90234	4.8335	4.84513	4.23321	3.08468	2.593	2.32094
254.1	2.15103	0.55294	0.83901	2.3622	1.09745	2.49144	2.27642	0.92518	1.09938	0.78563	1.83434	0.84552	2.99831	3.15134	2.09871	1.65599	1.95801	2.15627	0.53634	1.04539	0.52469	0.74823	1.12463	0.73808	0.89752	3.75125		5.18495	4.08731	4.33893	3.31586	3.98068	2.92809	4.36952	2.18126	3.78969	3.26028	5.15985	3.93218	4.52842	5.14851	5.12315	4.78093	4.70421	4.71767	4.12074	3.07234	2.5763	2.30858
263.175	2.17905	0.55923	0.85141	2.39766	1.1104	2.52592	2.31179	0.94198	1.12164	0.78942	1.85048	0.84751	3.04465	3.20078	2.15554	1.69941	1.99745	2.18866	0.54352	1.05992	0.52583	0.75057	1.17114	0.74101	0.89814	3.78971		5.15407	4.06624	4.31342	3.31734	3.963	2.91234	4.3516	2.16936	3.75845	3.239	5.11927	3.9017	4.49664	5.11085	5.09823	4.74861	4.66728	4.68828	4.09709	3.13695	2.62623	2.35876
272.25	2.20554	0.56551	0.86296	2.42986	1.12189	2.5596	2.33991	0.95794	1.14263	0.79356	1.8661	0.85095	3.08631	3.24993	2.21335	1.74569	2.03317	2.21886	0.55058	1.0753	0.52843	0.75446	1.21946	0.7448	0.89901	3.85275		5.11564	4.04112	4.29912	3.31341	3.94538	2.88979	4.32853	2.16801	3.73209	3.21998	5.07645	3.86552	4.46457	5.07358	5.05769	4.72493	4.64546	4.65172	4.07212	3.0497	2.5429	2.29454
281.325	2.21582	0.57089	0.86979	2.44963	1.12804	2.58315	2.3638	0.96838	1.15631	0.79423	1.8722	0.85241	3.11288	3.27703	2.26422	1.78622	2.06213	2.24183	0.55562	1.08786	0.52704	0.75469	1.26252	0.7471	0.90092	3.88423		5.09679	4.026	4.26722	3.31252	3.94031	2.87304	4.30949	2.1568	3.70558	3.20519	5.06297	3.83313	4.43584	5.05035	5.03161	4.69164	4.6034	4.60903	4.04645	3.03748	2.53811	2.2888
290.4	2.23518	0.57773	0.87903	2.48284	1.13735	2.61601	2.39215	0.98376	1.17654	0.79586	1.8746	0.85257	3.13904	3.32009	2.31231	1.82727	2.08757	2.26373	0.55892	1.09849	0.52756	0.7577	1.33138	0.74995	0.89927	3.92023		5.13293	4.06274	4.32715	3.36322	3.98041	2.89954	4.34609	2.18394	3.74355	3.23817	5.10463	3.86015	4.46692	5.08553	5.07619	4.73027	4.64642	4.64063	4.07857	3.0212	2.51778	2.27228
299.475	2.26482	0.58663	0.89308	2.51681	1.1503	2.65624	2.42843	1.00183	1.20067	0.79983	1.88635	0.85509	3.17904	3.38094	2.37025	1.8771	2.12423	2.29521	0.56496	1.11566	0.5292	0.75905	1.41776	0.75244	0.89837	3.96978		5.05383	3.98755	4.24013	3.30409	3.91401	2.84164	4.26303	2.15881	3.6604	3.17101	4.99624	3.77025	4.37401	4.98019	4.97702	4.64351	4.5548	4.53259	3.9942	3.0083	2.50958	2.26117
308.55	2.28528	0.59367	0.90406	2.54876	1.16095	2.69732	2.46881	1.01566	1.21956	0.80227	1.89885	0.85642	3.2175	3.4306	2.42879	1.92062	2.15639	2.32166	0.57009	1.13239	0.52906	0.75939	1.51402	0.75582	0.90175	4.01948		5.03539	3.98251	4.25377	3.31125	3.92179	2.83497	4.25951	2.16219	3.65924	3.16738	4.99425	3.75563	4.36044	4.97814	4.96149	4.63363	4.54284	4.52752	3.98836	2.99287	2.49173	2.24766
317.625	2.3042	0.60036	0.91506	2.57946	1.16979	2.74133	2.50262	1.0313	1.23834	0.80471	1.9055	0.85732	3.26748	3.48915	2.48713	1.9674	2.19062	2.34987	0.57493	1.14694	0.52882	0.75993	1.58145	0.76003	0.9016	4.05488		5.03932	3.98452	4.25173	3.3182	3.9317	2.83438	4.2655	2.16084	3.65634	3.16798	4.98442	3.74627	4.36006	4.97558	4.96425	4.63176	4.53119	4.50217	3.97482	2.97189	2.46906	2.23131
326.7	2.33239	0.60807	0.92985	2.61761	1.18049	2.79035	2.55313	1.04902	1.26185	0.80828	1.91064	0.85911	3.31446	3.54513	2.54799	2.00943	2.22665	2.37767	0.57935	1.16166	0.52946	0.76053	1.83852	0.76585	0.90075	4.10218		4.97555	3.94677	4.23054	3.28295	3.89635	2.79437	4.21707	2.13375	3.6171	3.13681	4.93642	3.69101	4.30599	4.91997	4.90786	4.58165	4.48878	4.43504	3.93073	3.02991	2.51654	2.28207
335.775	2.34916	0.61466	0.94302	2.65113	1.18694	2.83659	2.59077	1.06341	1.28151	0.81031	1.91315	0.85987	3.36535	3.62304	2.60291	2.05167	2.25954	2.40514	0.58448	1.17508	0.53089	0.76069	2.00877	0.77169	0.89972	4.15038		5.1003	4.04321	4.36803	3.3773	4.00151	2.86242	4.31924	2.17847	3.70386	3.21159	5.05721	3.77597	4.40492	5.03586	5.03024	4.68712	4.59972	4.53295	4.01589	2.93771	2.43423	2.21123
344.85	2.37008	0.61971	0.95485	2.67973	1.19091	2.87257	2.63178	1.07647	1.29816	0.81169	1.91184	0.85954	3.42411	3.68861	2.65649	2.08817	2.29042	2.42952	0.58914	1.18673	0.53196	0.76156	2.16384	0.77772	0.89967	4.19813		4.92295	3.90573	4.27867	3.25821	3.86469	2.75639	4.17344	2.08993	3.57307	3.09446	4.8886	3.6282	4.24437	4.86229	4.85122	4.5362	4.44284	4.36776	3.86622	2.93623	2.43513	2.20783
353.925	2.39657	0.62588	0.97101	2.72083	1.1979	2.92961	2.67263	1.09191	1.31932	0.81542	1.91292	0.8596	3.49502	3.75807	2.71202	2.12537	2.33017	2.46227	0.59455	1.19965	0.53256	0.76294	2.50038	0.78456	0.89775	4.23436		4.90907	3.8996	4.30148	3.25247	3.8672	2.75119	4.16615	2.07985	3.5701	3.08657	4.88377	3.60708	4.2334	4.84939	4.83527	4.5235	4.43728	4.34189	3.84645	2.91086	2.40967	2.1841
363	2.43126	0.63223	0.99206	2.76713	1.20933	2.98535	2.72766	1.11149	1.34532	0.82128	1.90352	0.85785	3.55518	3.82616	2.75822	2.1548	2.36251	2.48586	0.59841	1.20822	0.53602	0.76544	2.7263	0.79174	0.89753	4.31086		4.85951	3.86422	4.29756	3.22574	3.83641	2.71969	4.13468	2.05706	3.53317	3.05401	4.83173	3.56187	4.1839	4.79483	4.80052	4.48659	4.39791	4.2862	3.79917	2.90065	2.3988	2.17367
372.075	2.46553	0.63807	1.01121	2.81167	1.21674	3.03631	2.77558	1.12803	1.36704	0.82593	1.90243	0.85784	3.63501	3.90533	2.81867	2.19231	2.41279	2.53012	0.60473	1.22488	0.5395	0.76839	2.88434	0.79743	0.89728	4.37149		4.83707	3.85568	4.31666	3.20709	3.82088	2.71211	4.12117	2.04834	3.52573	3.04058	4.80622	3.54012	4.17173	4.78117	4.78748	4.48134	4.38302	4.26016	3.77261	2.88666	2.39125	2.16409
381.15	2.49304	0.64256	1.02792	2.84941	1.22062	3.07582	2.80628	1.14095	1.38576	0.82874	1.90988	0.86078	3.73437	4.00262	2.88542	2.2357	2.47217	2.58378	0.61322	1.24705	0.54248	0.77014	2.99071	0.80331	0.8974	4.43451		4.95771	3.94861	4.45298	3.28141	3.9097	2.77665	4.22069	2.09729	3.61678	3.11765	4.91786	3.62168	4.26688	4.89697	4.89862	4.58678	4.48612	4.34703	3.85071	2.87797	2.38631	2.15729
390.225	2.53109	0.6491	1.05027	2.89677	1.22987	3.12595	2.85243	1.15936	1.40978	0.83453	1.91215	0.86199	3.81643	4.0863	2.94503	2.27234	2.53182	2.63241	0.62052	1.26581	0.55164	0.7765	3.11182	0.81314	0.90062	4.55522		4.78772	3.81527	4.33448	3.16154	3.76402	2.67706	4.08169	2.02447	3.49359	3.00193	4.76023	3.48645	4.11671	4.72378	4.73426	4.43771	4.33177	4.19234	3.69945	2.84488	2.36137	2.13943
399.3	2.5717	0.65626	1.07911	2.95576	1.23939	3.18324	2.89687	1.17883	1.43722	0.84049	1.90771	0.86119	3.88597	4.16354	2.98886	2.29817	2.58193	2.67826	0.62653	1.27983	0.5575	0.78032	3.20998	0.82036	0.90355	4.65519		4.76816	3.79997	4.35721	3.14605	3.73737	2.66093	4.06509	2.01634	3.47663	2.98061	4.74466	3.46403	4.09358	4.70669	4.70863	4.41781	4.319	4.15589	3.66858	2.83374	2.35252	2.1314
408.375	2.61699	0.6638	1.10352	3.0092	1.25138	3.23212	2.94062	1.20066	1.46553	0.84828	1.91085	0.86323	3.97807	4.2522	3.05183	2.33935	2.64731	2.74014	0.63527	1.30118	0.56234	0.78427	3.29744	0.82731	0.90173	4.73689		4.75166	3.79656	4.381	3.13614	3.72415	2.65589	4.06156	2.01191	3.47481	2.96536	4.72435	3.44917	4.083	4.69422	4.71096	4.41929	4.31631	4.13647	3.64315	2.90507	2.41528	2.18839
417.45	2.64386	0.66775	1.12151	3.05683	1.25536	3.26148	2.96998	1.21735	1.48693	0.85087	1.91278	0.86418	4.06342	4.34684	3.10809	2.37441	2.71085	2.8002	0.64326	1.31937	0.56708	0.78684	3.36577	0.83315	0.90236	4.82021		4.74017	3.79001	4.33991	3.12099	3.70913	2.64142	4.0515	2.00515	3.46924	2.95071	4.73023	3.42888	4.07013	4.68616	4.69813	4.40882	4.3071	4.11506	3.6166	2.80767	2.32779	2.10997
426.525	2.69008	0.67352	1.14675	3.10311	1.26844	3.31213	3.01041	1.23903	1.51635	0.85853	1.91425	0.86635	4.12646	4.42371	3.15939	2.40372	2.76906	2.8557	0.65148	1.33909	0.57263	0.7917	3.46231	0.84081	0.90439	4.93828		4.71662	3.77874	4.56338	3.09848	3.67735	2.6229	4.03743	1.9944	3.46221	2.92562	4.70684	3.40341	4.04508	4.65401	4.66938	4.39048	4.28453	4.07171	3.57336	2.80636	2.32635	2.10861
435.6	2.72969	0.67872	1.17278	3.16467	1.28027	3.35681	3.04759	1.26023	1.54602	0.86487	1.91236	0.86721	4.19669	4.4906	3.20592	2.42994	2.82492	2.90524	0.65924	1.35483	0.57794	0.79572	3.54304	0.84858	0.90495	5.03073		4.79286	3.84762	4.25161	3.15088	3.72447	2.66765	4.10642	2.03371	3.52481	2.96332	4.77904	3.45516	4.10707	4.7387	4.76113	4.47085	4.35505	4.12835	3.60586	2.79545	2.31582	2.11087
444.675	2.7663	0.68419	1.19821	3.22762	1.29376	3.40446	3.08546	1.28263	1.57829	0.87285	1.90981	0.8673	4.2594	4.56266	3.2515	2.45663	2.88044	2.96139	0.66756	1.3707	0.58498	0.80059	3.61745	0.85649	0.90784	5.14324		4.65661	3.72825	4.3223	3.04846	3.59975	2.5826	3.99166	1.97524	3.42303	2.85998	4.63374	3.33759	3.97703	4.59179	4.60721	4.34137	4.23561	3.99188	3.44566	2.77866	2.30475	2.10135
453.75	2.80387	0.68696	1.22047	3.26505	1.30389	3.43869	3.11745	1.30363	1.60873	0.87707	1.91085	0.86997	4.3096	4.63598	3.29658	2.48639	2.93184	3.01978	0.67629	1.3888	0.58762	0.80421	3.69434	0.86173	0.90689	5.24027		4.654	3.73375	4.31671	3.04428	3.58854	2.57797	3.99211	1.98075	3.42345	2.85262	4.64242	3.32733	3.97178	4.58882	4.60428	4.35069	4.23674	3.97591	3.35338	2.75085	2.28301	2.09135
462.825	--	--	--	--	--	--	--	--	--	--	--	--	--	--	--	--	--	--	--	--	--	--	--	--	--	--		--	--	--	--	--	--	--	--	--	--	--	--	--	--	--	--	--	--	--	--	--	--
471.9	--	--	--	--	--	--	--	--	--	--	--	--	--	--	--	--	--	--	--	--	--	--	--	--	--	--		--	--	--	--	--	--	--	--	--	--	--	--	--	--	--	--	--	--	--	--	--	--
480.975	--	--	--	--	--	--	--	--	--	--	--	--	--	--	--	--	--	--	--	--	--	--	--	--	--	--		--	--	--	--	--	--	--	--	--	--	--	--	--	--	--	--	--	--	--	--	--	--
490.05	--	--	--	--	--	--	--	--	--	--	--	--	--	--	--	--	--	--	--	--	--	--	--	--	--	--		--	--	--	--	--	--	--	--	--	--	--	--	--	--	--	--	--	--	--	--	--	--
499.125	--	--	--	--	--	--	--	--	--	--	--	--	--	--	--	--	--	--	--	--	--	--	--	--	--	--		--	--	--	--	--	--	--	--	--	--	--	--	--	--	--	--	--	--	--	--	--	--
508.2	--	--	--	--	--	--	--	--	--	--	--	--	--	--	--	--	--	--	--	--	--	--	--	--	--	--		--	--	--	--	--	--	--	--	--	--	--	--	--	--	--	--	--	--	--	--	--	--
517.275	--	--	--	--	--	--	--	--	--	--	--	--	--	--	--	--	--	--	--	--	--	--	--	--	--	--		--	--	--	--	--	--	--	--	--	--	--	--	--	--	--	--	--	--	--	--	--	--
526.35	--	--	--	--	--	--	--	--	--	--	--	--	--	--	--	--	--	--	--	--	--	--	--	--	--	--		--	--	--	--	--	--	--	--	--	--	--	--	--	--	--	--	--	--	--	--	--	--
535.425	--	--	--	--	--	--	--	--	--	--	--	--	--	--	--	--	--	--	--	--	--	--	--	--	--	--		--	--	--	--	--	--	--	--	--	--	--	--	--	--	--	--	--	--	--	--	--	--
544.5	--	--	--	--	--	--	--	--	--	--	--	--	--	--	--	--	--	--	--	--	--	--	--	--	--	--		--	--	--	--	--	--	--	--	--	--	--	--	--	--	--	--	--	--	--	--	--	--
553.575	--	--	--	--	--	--	--	--	--	--	--	--	--	--	--	--	--	--	--	--	--	--	--	--	--	--		--	--	--	--	--	--	--	--	--	--	--	--	--	--	--	--	--	--	--	--	--	--
562.65	--	--	--	--	--	--	--	--	--	--	--	--	--	--	--	--	--	--	--	--	--	--	--	--	--	--		--	--	--	--	--	--	--	--	--	--	--	--	--	--	--	--	--	--	--	--	--	--
571.725	--	--	--	--	--	--	--	--	--	--	--	--	--	--	--	--	--	--	--	--	--	--	--	--	--	--		--	--	--	--	--	--	--	--	--	--	--	--	--	--	--	--	--	--	--	--	--	--
580.8	--	--	--	--	--	--	--	--	--	--	--	--	--	--	--	--	--	--	--	--	--	--	--	--	--	--		--	--	--	--	--	--	--	--	--	--	--	--	--	--	--	--	--	--	--	--	--	--
589.875	--	--	--	--	--	--	--	--	--	--	--	--	--	--	--	--	--	--	--	--	--	--	--	--	--	--		--	--	--	--	--	--	--	--	--	--	--	--	--	--	--	--	--	--	--	--	--	--
598.95	--	--	--	--	--	--	--	--	--	--	--	--	--	--	--	--	--	--	--	--	--	--	--	--	--	--		--	--	--	--	--	--	--	--	--	--	--	--	--	--	--	--	--	--	--	--	--	--
608.025	--	--	--	--	--	--	--	--	--	--	--	--	--	--	--	--	--	--	--	--	--	--	--	--	--	--		--	--	--	--	--	--	--	--	--	--	--	--	--	--	--	--	--	--	--	--	--	--
617.1	--	--	--	--	--	--	--	--	--	--	--	--	--	--	--	--	--	--	--	--	--	--	--	--	--	--		--	--	--	--	--	--	--	--	--	--	--	--	--	--	--	--	--	--	--	--	--	--
626.175	--	--	--	--	--	--	--	--	--	--	--	--	--	--	--	--	--	--	--	--	--	--	--	--	--	--		--	--	--	--	--	--	--	--	--	--	--	--	--	--	--	--	--	--	--	--	--	--
635.25	--	--	--	--	--	--	--	--	--	--	--	--	--	--	--	--	--	--	--	--	--	--	--	--	--	--		--	--	--	--	--	--	--	--	--	--	--	--	--	--	--	--	--	--	--	--	--	--
644.325	--	--	--	--	--	--	--	--	--	--	--	--	--	--	--	--	--	--	--	--	--	--	--	--	--	--		--	--	--	--	--	--	--	--	--	--	--	--	--	--	--	--	--	--	--	--	--	--
653.4	--	--	--	--	--	--	--	--	--	--	--	--	--	--	--	--	--	--	--	--	--	--	--	--	--	--		--	--	--	--	--	--	--	--	--	--	--	--	--	--	--	--	--	--	--	--	--	--
662.475	--	--	--	--	--	--	--	--	--	--	--	--	--	--	--	--	--	--	--	--	--	--	--	--	--	--		--	--	--	--	--	--	--	--	--	--	--	--	--	--	--	--	--	--	--	--	--	--
671.55	--	--	--	--	--	--	--	--	--	--	--	--	--	--	--	--	--	--	--	--	--	--	--	--	--	--		--	--	--	--	--	--	--	--	--	--	--	--	--	--	--	--	--	--	--	--	--	--
680.625	--	--	--	--	--	--	--	--	--	--	--	--	--	--	--	--	--	--	--	--	--	--	--	--	--	--		--	--	--	--	--	--	--	--	--	--	--	--	--	--	--	--	--	--	--	--	--	--
689.7	--	--	--	--	--	--	--	--	--	--	--	--	--	--	--	--	--	--	--	--	--	--	--	--	--	--		--	--	--	--	--	--	--	--	--	--	--	--	--	--	--	--	--	--	--	--	--	--
698.775	--	--	--	--	--	--	--	--	--	--	--	--	--	--	--	--	--	--	--	--	--	--	--	--	--	--		--	--	--	--	--	--	--	--	--	--	--	--	--	--	--	--	--	--	--	--	--	--
707.85	--	--	--	--	--	--	--	--	--	--	--	--	--	--	--	--	--	--	--	--	--	--	--	--	--	--		--	--	--	--	--	--	--	--	--	--	--	--	--	--	--	--	--	--	--	--	--	--
716.925	--	--	--	--	--	--	--	--	--	--	--	--	--	--	--	--	--	--	--	--	--	--	--	--	--	--		--	--	--	--	--	--	--	--	--	--	--	--	--	--	--	--	--	--	--	--	--	--
726	--	--	--	--	--	--	--	--	--	--	--	--	--	--	--	--	--	--	--	--	--	--	--	--	--	--		--	--	--	--	--	--	--	--	--	--	--	--	--	--	--	--	--	--	--	--	--	--
735.075	--	--	--	--	--	--	--	--	--	--	--	--	--	--	--	--	--	--	--	--	--	--	--	--	--	--		--	--	--	--	--	--	--	--	--	--	--	--	--	--	--	--	--	--	--	--	--	--
744.15	--	--	--	--	--	--	--	--	--	--	--	--	--	--	--	--	--	--	--	--	--	--	--	--	--	--		--	--	--	--	--	--	--	--	--	--	--	--	--	--	--	--	--	--	--	--	--	--
753.225	--	--	--	--	--	--	--	--	--	--	--	--	--	--	--	--	--	--	--	--	--	--	--	--	--	--		--	--	--	--	--	--	--	--	--	--	--	--	--	--	--	--	--	--	--	--	--	--
762.3	--	--	--	--	--	--	--	--	--	--	--	--	--	--	--	--	--	--	--	--	--	--	--	--	--	--		--	--	--	--	--	--	--	--	--	--	--	--	--	--	--	--	--	--	--	--	--	--
771.375	--	--	--	--	--	--	--	--	--	--	--	--	--	--	--	--	--	--	--	--	--	--	--	--	--	--		--	--	--	--	--	--	--	--	--	--	--	--	--	--	--	--	--	--	--	--	--	--
780.45	--	--	--	--	--	--	--	--	--	--	--	--	--	--	--	--	--	--	--	--	--	--	--	--	--	--		--	--	--	--	--	--	--	--	--	--	--	--	--	--	--	--	--	--	--	--	--	--
789.525	--	--	--	--	--	--	--	--	--	--	--	--	--	--	--	--	--	--	--	--	--	--	--	--	--	--		--	--	--	--	--	--	--	--	--	--	--	--	--	--	--	--	--	--	--	--	--	--
798.6	--	--	--	--	--	--	--	--	--	--	--	--	--	--	--	--	--	--	--	--	--	--	--	--	--	--		--	--	--	--	--	--	--	--	--	--	--	--	--	--	--	--	--	--	--	--	--	--
807.675	--	--	--	--	--	--	--	--	--	--	--	--	--	--	--	--	--	--	--	--	--	--	--	--	--	--		--	--	--	--	--	--	--	--	--	--	--	--	--	--	--	--	--	--	--	--	--	--
816.75	--	--	--	--	--	--	--	--	--	--	--	--	--	--	--	--	--	--	--	--	--	--	--	--	--	--		--	--	--	--	--	--	--	--	--	--	--	--	--	--	--	--	--	--	--	--	--	--
825.825	--	--	--	--	--	--	--	--	--	--	--	--	--	--	--	--	--	--	--	--	--	--	--	--	--	--		--	--	--	--	--	--	--	--	--	--	--	--	--	--	--	--	--	--	--	--	--	--
834.9	--	--	--	--	--	--	--	--	--	--	--	--	--	--	--	--	--	--	--	--	--	--	--	--	--	--		--	--	--	--	--	--	--	--	--	--	--	--	--	--	--	--	--	--	--	--	--	--
843.975	--	--	--	--	--	--	--	--	--	--	--	--	--	--	--	--	--	--	--	--	--	--	--	--	--	--		--	--	--	--	--	--	--	--	--	--	--	--	--	--	--	--	--	--	--	--	--	--
853.05	--	--	--	--	--	--	--	--	--	--	--	--	--	--	--	--	--	--	--	--	--	--	--	--	--	--		--	--	--	--	--	--	--	--	--	--	--	--	--	--	--	--	--	--	--	--	--	--
862.125	--	--	--	--	--	--	--	--	--	--	--	--	--	--	--	--	--	--	--	--	--	--	--	--	--	--		--	--	--	--	--	--	--	--	--	--	--	--	--	--	--	--	--	--	--	--	--	--
871.2	--	--	--	--	--	--	--	--	--	--	--	--	--	--	--	--	--	--	--	--	--	--	--	--	--	--		--	--	--	--	--	--	--	--	--	--	--	--	--	--	--	--	--	--	--	--	--	--
880.275	--	--	--	--	--	--	--	--	--	--	--	--	--	--	--	--	--	--	--	--	--	--	--	--	--	--		--	--	--	--	--	--	--	--	--	--	--	--	--	--	--	--	--	--	--	--	--	--
889.35	--	--	--	--	--	--	--	--	--	--	--	--	--	--	--	--	--	--	--	--	--	--	--	--	--	--		--	--	--	--	--	--	--	--	--	--	--	--	--	--	--	--	--	--	--	--	--	--
898.425	--	--	--	--	--	--	--	--	--	--	--	--	--	--	--	--	--	--	--	--	--	--	--	--	--	--		--	--	--	--	--	--	--	--	--	--	--	--	--	--	--	--	--	--	--	--	--	--
907.5	--	--	--	--	--	--	--	--	--	--	--	--	--	--	--	--	--	--	--	--	--	--	--	--	--	--		--	--	--	--	--	--	--	--	--	--	--	--	--	--	--	--	--	--	--	--	--	--
916.575	--	--	--	--	--	--	--	--	--	--	--	--	--	--	--	--	--	--	--	--	--	--	--	--	--	--		--	--	--	--	--	--	--	--	--	--	--	--	--	--	--	--	--	--	--	--	--	--
925.65	--	--	--	--	--	--	--	--	--	--	--	--	--	--	--	--	--	--	--	--	--	--	--	--	--	--
934.725	--	--	--	--	--	--	--	--	--	--	--	--	--	--	--	--	--	--	--	--	--	--	--	--	--	--
											--	--	--	--	--	--	--	--	--	--	--	--	--	--	--	--
											--	--	--	--	--	--	--	--	--	--	--	--	--	--	--	--
											--	--	--	--	--	--	--	--	--	--	--	--	--	--	--	--
											--	--	--	--	--	--	--	--	--	--	--	--	--	--	--	--
											--	--	--	--	--	--	--	--	--	--	--	--	--	--	--	--
											--	--	--	--	--	--	--	--	--	--	--	--	--	--	--	--
											--	--	--	--	--	--	--	--	--	--	--	--	--	--	--	--
											--	--	--	--	--	--	--	--	--	--	--	--	--	--	--	--
											--	--	--	--	--	--	--	--	--	--	--	--	--	--	--	--
											--	--	--	--	--	--	--	--	--	--	--	--	--	--	--	--
											--	--	--	--	--	--	--	--	--	--	--	--	--	--	--	--
											--	--	--	--	--	--	--	--	--	--	--	--	--	--	--	--
											--	--	--	--	--	--	--	--	--	--	--	--	--	--	--	--
											--	--	--	--	--	--	--	--	--	--	--	--	--	--	--	--
											--	--	--	--	--	--	--	--	--	--	--	--	--	--	--	--
											--	--	--	--	--	--	--	--	--	--	--	--	--	--	--	--
											--	--	--	--	--	--	--	--	--	--	--	--	--	--	--	--
											--	--	--	--	--	--	--	--	--	--	--	--	--	--	--	--
											--	--	--	--	--	--	--	--	--	--	--	--	--	--	--	--
											--	--	--	--	--	--	--	--	--	--	--	--	--	--	--	--
											--	--	--	--	--	--	--	--	--	--	--	--	--	--	--	--
											--	--	--	--	--	--	--	--	--	--	--	--	--	--	--	--
											--	--	--	--	--	--	--	--	--	--	--	--	--	--	--	--
											--	--	--	--	--	--	--	--	--	--	--	--	--	--	--	--
											--	--	--	--	--	--	--	--	--	--	--	--	--	--	--	--
											--	--	--	--	--	--	--	--	--	--	--	--	--	--	--	--
											--	--	--	--	--	--	--	--	--	--	--	--	--	--	--	--
											--	--	--	--	--	--	--	--	--	--	--	--	--	--	--	--
											--	--	--	--	--	--	--	--	--	--	--	--	--	--	--	--
											--	--	--	--	--	--	--	--	--	--	--	--	--	--	--	--
											--	--	--	--	--	--	--	--	--	--	--	--	--	--	--	--
											--	--	--	--	--	--	--	--	--	--	--	--	--	--	--	--
											--	--	--	--	--	--	--	--	--	--
											--	--	--	--	--	--	--	--	--	--
											--	--	--	--	--	--	--	--	--	--
											--	--	--	--	--	--	--	--	--	--
											--	--	--	--	--	--	--	--	--	--
											--	--	--	--	--	--	--	--	--	--
[truncated: 33 more columns]

## Sheet: Supp Fig. 13e
0	SiRA_H1	SiRA_H2	SiRA_H3	SiRA_H4	SiRA_H5	SiRA_H6	SiRA_H7	SiRA_H8	SiRA_H9	SiRA_H10	SiRA_H11	SiRA_H12	SiRA_H13	SiRA_H14	SiRA_H15	SiRA_H16	SiRA_H17	SiRA_H18	SiRA_H19	SiRA_H20	SiRA_H21	SiRA_H22	SiRA_H23	SiRA_H24	SiRA_H25	SiRA_H26	SiRA_H27	SiRA_H28	SiRA_H29	SiRA_H30	PA-1	PA-2	PA-3	PA-4	PA-5	PA-6	PA-7	PA-8	PA-9	PA-10	PA-11	PA-12	PA-13	PA-14	PA-15	PA-16	PA-17	PA-18	PA-19
30	1	1	1	1	1	1	1	1	1	1	1	1	1	1	1	1	1	1	1	1	1	1	1	1	1	1	1	1	1	1	1	1	1	1	1	1	1	1	1	1	1	1	1	1	1	1	1	1	1
60	0.71622	1.06625	0.69652	0.96006	0.93823	1.06743	1.02378	0.92661	0.80236	1.08192	0.98657	1.05702	0.90195	0.99847	0.86324	1.01855	0.97108	0.86202	1.12794	1.13066	1.02608	0.90466	0.8978	0.66615	0.93757	0.88997	0.96878	0.88061	0.9275	0.93581	1.01542	1.09347	1.05119	1.08879	1.01617	1.18568	1.13196	1.16197	1.07134	1.18699	1.27422	1.07977	1.10297	0.96	1.69414	1.10325	1.09827	0.9735	1.12867
90	0.59414	1.00886	0.56913	0.92956	0.91764	1.03314	0.95593	0.90397	0.66747	1.02486	0.92952	1.00721	0.84014	0.9588	0.77495	0.96087	0.91489	0.75872	1.09195	1.10382	0.99118	0.841	0.8265	0.46502	0.87635	0.82945	0.93724	0.81438	0.88751	0.90711	0.91484	1.02414	1.04864	1.01512	0.84535	1.09739	1.02276	1.10004	0.87594	1.06781	1.17227	0.93968	0.98137	0.69503	1.58118	0.91801	0.92618	0.71568	1.04254
120	0.55209	0.98275	0.51128	0.9112	0.90017	1.01175	0.90961	0.88994	0.59555	0.98774	0.89093	0.97787	0.80532	0.94197	0.73342	0.90856	0.88453	0.7238	1.05253	1.06253	0.97727	0.78964	0.7879	0.39829	0.81619	0.78536	0.92492	0.78831	0.86022	0.90256	0.82685	0.93642	1.03652	0.94345	0.70154	0.99401	0.91342	1.04039	0.7318	0.97197	1.07303	0.83238	0.88001	0.5257	1.46372	0.79739	0.81129	0.56294	0.98206
150	0.53815	0.97628	0.4925	0.89579	0.88152	1.01366	0.8853	0.87941	0.57378	0.99513	0.85741	0.98333	0.78621	0.92461	0.71843	0.87745	0.86764	0.71882	1.01182	1.02213	0.97936	0.77998	0.78016	0.36951	0.79961	0.76124	0.89504	0.76855	0.8539	0.90216	0.78361	0.888	1.03137	0.90706	0.63062	0.95387	0.87091	1.01618	0.66962	0.92915	1.03467	0.78795	0.84251	0.4552	1.4196	0.74775	0.76953	0.5013	0.96294
180	0.54244	0.97165	0.49515	0.88724	0.86771	1.02519	0.89199	0.87609	0.57847	0.98577	0.84222	0.99395	0.78199	0.91822	0.72139	0.87983	0.86675	0.73822	0.98898	0.99331	0.96784	0.78159	0.77681	0.35942	0.79836	0.74656	0.85058	0.75872	0.84856	0.89401	0.75309	0.8609	1.02325	0.88447	0.60082	0.93086	0.85239	1.00368	0.63889	0.90962	1.01396	0.76784	0.82269	0.423	1.39849	0.72784	0.75305	0.46795	0.95352
210	0.5505	0.96207	0.50347	0.87903	0.85928	1.01413	0.88883	0.8761	0.59323	0.96713	0.83884	0.9848	0.77963	0.91222	0.73043	0.88089	0.85792	0.76145	0.96831	0.96159	0.9734	0.78723	0.77281	0.35661	0.80133	0.73234	0.82297	0.74616	0.84146	0.89849	0.74089	0.85167	1.0203	0.86884	0.59312	0.92811	0.84073	0.99352	0.61717	0.894	1.00323	0.75285	0.79529	0.40563	1.38123	0.71	0.73831	0.44576	0.94525
240	0.56303	0.94529	0.50866	0.8733	0.85207	1.01009	0.81245	0.87588	0.61244	0.98296	0.83546	0.97818	0.77401	0.90163	0.73943	0.87478	0.8596	0.77316	0.94782	0.95014	0.97028	0.7919	0.75701	0.35327	0.77954	0.71866	0.83426	0.74333	0.84069	0.91182	0.72413	0.85547	1.02529	0.87006	0.59442	0.90433	0.84292	0.98895	0.60444	0.8846	0.99647	0.7482	0.77435	0.39163	1.37338	0.7054	0.73589	0.4393	0.94255
270	0.56382	0.92539	0.52045	0.86822	0.84354	1.013	0.80111	0.8703	0.62783	0.99567	0.83463	0.97101	0.77749	0.89711	0.75152	0.8627	0.86271	0.78905	0.92984	0.95056	0.98075	0.79141	0.73557	0.35532	0.7759	0.70544	0.81973	0.74105	0.8704	0.9209	0.70528	0.87484	1.01112	0.86796	0.58419	0.8708	0.83295	0.98217	0.59341	0.87389	0.98997	0.74002	0.76377	0.38529	1.36071	0.70046	0.7294	0.43299	0.93696
300	0.57162	0.92965	0.5317	0.8598	0.84009	1.01746	0.69201	0.86649	0.64109	0.98129	0.82783	0.97224	0.77293	0.88659	0.7527	0.84534	0.85778	0.7967	0.91991	0.93905	0.99129	0.79466	0.72704	0.35801	0.77355	0.69669	0.79405	0.73715	0.87478	0.93108	0.70357	0.87182	1.00929	0.87977	0.58887	0.84898	0.82865	0.98819	0.60108	0.87557	0.99922	0.74339	0.76989	0.39736	1.36862	0.71039	0.74143	0.43753	0.9383
330	0.58153	0.92273	0.53419	0.85786	0.83592	1.01691	0.70845	0.86438	0.65314	1.00591	0.82298	0.99625	0.76738	0.88456	0.75083	0.82191	0.85998	0.8014	0.90555	0.9323	0.99704	0.80058	0.72759	0.35983	0.75181	0.68429	0.78546	0.73944	0.86877	0.94067	0.70737	0.89053	1.01098	0.88206	0.59016	0.72472	0.77451	0.98423	0.60321	0.8718	0.99924	0.74505	0.76605	0.39623	1.37115	0.71097	0.74559	0.44084	0.9398
360	0.59269	0.90639	0.53895	0.85388	0.83157	1.00127	0.75696	0.8612	0.6618	1.00806	0.81668	0.99287	0.76228	0.88066	0.74565	0.79973	0.85549	0.79712	0.89062	0.91739	0.99943	0.79362	0.71913	0.35882	0.76219	0.66672	0.75679	0.72925	0.87067	0.94523	0.70152	0.89629	1.01147	0.88557	0.59552	0.69096	0.76186	0.98732	0.60494	0.87286	1.00176	0.74904	0.76957	0.39955	1.37375	0.71639	0.75414	0.44613	0.94588
390	0.60089	0.90744	0.54366	0.8524	0.82935	0.99821	0.77822	0.85821	0.67147	0.99463	0.809	0.97939	0.75823	0.87412	0.73885	0.78141	0.84198	0.7923	0.87268	0.90568	1.00193	0.76908	0.71031	0.36167	0.73224	0.65659	0.77246	0.72655	0.87722	0.94529	0.70071	0.90272	1.01179	0.89332	0.60895	0.68317	0.75345	0.98927	0.61037	0.88667	1.00853	0.75415	0.77552	0.40607	1.38449	0.72574	0.7644	0.44989	0.95227
420	0.60931	0.91742	0.555	0.85428	0.82867	1.01296	0.79961	0.85858	0.67624	0.99328	0.80284	0.98129	0.75563	0.86457	0.73122	0.76435	0.83113	0.79798	0.87174	0.90128	0.99877	0.76288	0.69837	0.36555	0.7323	0.64617	0.77006	0.71559	0.85753	0.95364	0.69534	0.90622	1.01358	0.89104	0.61476	0.66335	0.72168	0.98541	0.60567	0.88877	1.00267	0.75314	0.77568	0.40712	1.37616	0.72428	0.75928	0.45115	0.95279
450	0.61151	0.91887	0.56694	0.84788	0.8281	1.0233	0.78835	0.85623	0.68187	0.99615	0.79938	0.98551	0.7587	0.86173	0.72631	0.75626	0.83106	0.80176	0.87344	0.90206	0.99721	0.74885	0.68651	0.36866	0.71906	0.63897	0.7642	0.7129	0.83469	0.95905	0.70058	0.89086	1.01529	0.90086	0.61846	0.64803	0.69838	0.9898	0.60874	0.89075	1.00708	0.75339	0.77175	0.41189	1.38274	0.73328	0.77039	0.44935	0.958
480	0.61915	0.91703	0.58557	0.85034	0.82757	1.02687	0.725	0.85093	0.68313	0.9936	0.79183	0.9804	0.75366	0.85297	0.72301	0.74203	0.82291	0.79834	0.85932	0.90247	0.99273	0.74643	0.67113	0.37013	0.71751	0.63098	0.78249	0.70717	0.83387	0.96277	0.70936	0.9065	1.01792	0.90808	0.63021	0.63242	0.66811	0.99503	0.61575	0.89258	1.01393	0.75405	0.77096	0.42329	1.3957	0.73936	0.77949	0.45434	0.96508
510	0.63226	0.91072	0.60364	0.85772	0.82838	1.02867	0.72541	0.84847	0.68675	0.99216	0.78824	0.96758	0.75417	0.84628	0.71924	0.7376	0.81777	0.79064	0.86221	0.90764	0.98915	0.75722	0.65385	0.37505	0.70893	0.62788	0.766	0.70245	0.83041	0.96611	0.71307	0.89745	1.01835	0.9105	0.64328	0.60427	0.64455	0.99681	0.60982	0.89149	1.01324	0.75511	0.7612	0.42235	1.39558	0.744	0.78334	0.46019	0.97457
540	0.65236	0.91985	0.61986	0.85777	0.82909	1.04494	0.75453	0.84907	0.69091	1.00296	0.78387	0.96977	0.75007	0.83872	0.71405	0.73728	0.81517	0.7885	0.86336	0.90987	0.97919	0.75733	0.65134	0.37768	0.69049	0.62144	0.74868	0.69849	0.84028	0.96684	0.7229	0.90643	1.0255	0.91416	0.65606	0.58838	0.62689	0.99985	0.61097	0.89566	1.01661	0.7564	0.75528	0.43638	1.40009	0.74435	0.79332	0.46287	0.98516
570	0.67309	0.92197	0.64139	0.8587	0.83166	1.03489	0.79101	0.84884	0.69117	0.98689	0.77921	0.97245	0.74529	0.83005	0.71028	0.72386	0.81862	0.79048	0.86627	0.91082	0.98103	0.75492	0.64043	0.37745	0.67741	0.61397	0.75358	0.704	0.84631	0.95845	0.72311	0.89577	1.02239	0.91729	0.65149	0.56741	0.62228	1.00067	0.60168	0.89358	1.01651	0.75773	0.74676	0.43596	1.40107	0.74799	0.79599	0.45897	0.99087
600	0.6899	0.92566	0.65497	0.86549	0.83092	1.02301	0.66872	0.84761	0.69181	0.96576	0.77679	0.96468	0.745	0.83003	0.70579	0.71853	0.81545	0.79761	0.86988	0.89627	0.98933	0.74409	0.6296	0.38224	0.69075	0.60593	0.75678	0.68827	0.84182	0.94515	0.72653	0.9131	1.02362	0.92169	0.66778	0.54663	0.61998	1.00299	0.59585	0.89744	1.01659	0.75547	0.74608	0.43713	1.40331	0.74729	0.80262	0.458	0.98761
630	0.70296	0.93312	0.66746	0.86601	0.83366	1.01915	0.65672	0.84766	0.69339	0.98234	0.77018	0.97624	0.73988	0.82387	0.69927	0.71348	0.81117	0.79361	0.85617	0.8887	1.00664	0.73548	0.62695	0.38766	0.67173	0.60102	0.76274	0.68497	0.83431	0.92916	0.7267	0.89757	1.02423	0.91949	0.65878	0.53197	0.61775	0.9995	0.59844	0.8886	1.00817	0.75202	0.73911	0.43364	1.39981	0.74557	0.80478	0.45785	0.98114
660	0.7159	0.94118	0.68278	0.87121	0.83797	1.0092	0.72646	0.84644	0.69442	0.96827	0.7667	0.97076	0.73481	0.82156	0.69351	0.71211	0.80325	0.79354	0.84732	0.88943	0.98617	0.7371	0.62777	0.39043	0.67706	0.5949	0.76155	0.68016	0.83887	0.92785	0.74406	0.91878	1.03835	0.93854	0.6961	0.5106	0.62409	1.01345	0.61018	0.90974	1.02503	0.76717	0.75737	0.45058	1.42602	0.76359	0.82886	0.46663	0.99849
690	0.72789	0.95391	0.70255	0.87697	0.84436	1.01132	0.74016	0.84863	0.69303	0.94226	0.76183	0.98665	0.73009	0.81955	0.68408	0.70284	0.80106	0.78926	0.83881	0.88308	0.97732	0.72982	0.62833	0.39275	0.71441	0.59085	0.75262	0.68151	0.81706	0.93024	0.74406	0.92281	1.04059	0.93379	0.67941	0.49716	0.61556	1.00947	0.60516	0.90722	1.02119	0.76004	0.74825	0.44267	1.41848	0.7578	0.82794	0.46246	0.9933
720	0.73912	0.95504	0.71469	0.88123	0.84751	1.01044	0.76607	0.8503	0.68971	0.90808	0.75804	0.97552	0.72629	0.81172	0.67795	0.70594	0.806	0.78948	0.82708	0.87939	0.99448	0.73195	0.62394	0.39568	0.70884	0.58851	0.73842	0.68091	0.80883	0.92701	0.73726	0.90384	1.03257	0.93125	0.67512	0.48933	0.61198	1.00298	0.59157	0.89851	1.01676	0.75679	0.74622	0.43919	1.41276	0.74951	0.8277	0.45737	0.98799
750	0.7427	0.96045	0.73024	0.87485	0.85376	1.00687	0.76746	0.85193	0.69132	0.93419	0.7581	0.95018	0.72492	0.8063	0.67421	0.71171	0.79761	0.78857	0.8185	0.88216	0.96636	0.73494	0.60701	0.40055	0.69789	0.58513	0.7385	0.67898	0.80929	0.92752	0.72978	0.8888	1.03469	0.93081	0.67376	0.48749	0.60304	1.00365	0.59625	0.89807	1.01872	0.75055	0.74482	0.43487	1.40864	0.74683	0.82746	0.45737	0.98896
780	0.74221	0.9669	0.74652	0.87957	0.8589	0.99515	0.73925	0.85294	0.69174	0.93238	0.75652	0.95398	0.72043	0.80092	0.66953	0.71397	0.79243	0.78921	0.81229	0.87844	0.97021	0.71709	0.59859	0.40624	0.67078	0.57876	0.7311	0.67099	0.81682	0.93395	0.73835	0.90684	1.04137	0.9355	0.69115	0.48383	0.60536	1.01004	0.60138	0.90689	1.02508	0.75468	0.74641	0.43892	1.42175	0.75559	0.83987	0.46233	0.99448
810	0.74196	0.96888	0.75304	0.87571	0.86059	0.98443	0.72665	0.85518	0.69019	0.92911	0.75142	0.9753	0.71615	0.79534	0.66365	0.71063	0.78259	0.78663	0.80643	0.87283	0.96202	0.72477	0.6049	0.41486	0.684	0.57667	0.73782	0.6671	0.80819	0.93371	0.73863	0.90603	1.03949	0.93473	0.69381	0.46929	0.59797	1.00597	0.60052	0.90791	1.02024	0.7509	0.74404	0.42944	1.42363	0.7516	0.84124	0.46048	0.99036
840	0.75157	0.96686	0.75518	0.87388	0.86035	0.96411	0.68662	0.85568	0.69345	0.89955	0.7487	0.9708	0.71362	0.79076	0.65899	0.71172	0.78133	0.78901	0.80602	0.86595	0.94364	0.73605	0.59958	0.42387	0.69023	0.57589	0.74846	0.66739	0.82104	0.92665	0.74414	0.93304	1.04362	0.94871	0.70264	0.47959	0.59701	1.01465	0.60764	0.91398	1.02994	0.76359	0.75673	0.43098	1.43748	0.76251	0.85191	0.46629	1.00245
870	0.76395	0.97851	0.7589	0.87685	0.86214	0.96403	0.67178	0.85565	0.69434	0.85339	0.74541	0.94667	0.70712	0.78677	0.65447	0.71618	0.77858	0.79068	0.81113	0.86844	0.93613	0.73973	0.59493	0.43525	0.71091	0.57289	0.76897	0.66047	0.81168	0.93114	0.7403	0.92848	1.04282	0.93884	0.70033	0.47891	0.59318	1.01139	0.59643	0.90425	1.02346	0.75697	0.75673	0.42411	1.43463	0.75562	0.84922	0.46298	1.00154
900	0.76786	0.97073	0.75574	0.87573	0.86232	0.94465	0.69926	0.85748	0.69548	0.86421	0.74741	0.95509	0.7074	0.79058	0.65063	0.71184	0.7883	0.80045	0.81316	0.87994	0.92948	0.74128	0.57623	0.44319	0.69567	0.56782	0.76515	0.66124	0.81928	0.93701	0.73907	0.94204	1.04305	0.93481	0.70881	0.46009	0.59495	1.0098	0.59104	0.90525	1.02203	0.75283	0.75637	0.41978	1.43301	0.75384	0.84917	0.45692	1.00187
930	0.77759	0.97522	0.7637	0.87426	0.86272	0.94384	0.7008	0.85804	0.69459	0.81741	0.74672	0.95391	0.70572	0.7925	0.64741	0.71899	0.78803	0.80363	0.81516	0.88113	0.91001	0.73467	0.5627	0.454	0.72054	0.56198	0.74208	0.66638	0.82523	0.93736	0.75163	0.96437	1.048	0.94355	0.71089	0.44295	0.60768	1.01468	0.60049	0.91403	1.03108	0.76001	0.75861	0.42806	1.44348	0.75828	0.85865	0.46039	1.00644
960	0.78543	0.97195	0.76378	0.87042	0.8636	0.93944	0.68315	0.8583	0.69318	0.77866	0.74175	0.95129	0.70133	0.78824	0.64455	0.7438	0.77941	0.81012	0.81162	0.86958	0.89025	0.73158	0.55794	0.45808	0.70813	0.55552	0.76295	0.64533	0.81013	0.92263	0.74698	0.94135	1.04491	0.93653	0.70537	0.43899	0.59726	1.01193	0.59316	0.90497	1.02432	0.75204	0.7533	0.41994	1.43293	0.75417	0.85247	0.45479	0.99978
990	0.78942	0.97662	0.76154	0.86865	0.86688	0.92979	0.68922	0.85876	0.69233	0.74305	0.741	0.94873	0.69866	0.79029	0.66358	1.11243	0.78394	0.80882	0.81356	0.85825	0.89222	0.73475	0.56875	0.45913	0.69105	0.55136	0.7544	0.64306	0.80364	0.91839	0.74712	0.93753	1.04669	0.93209	0.69283	0.4206	0.59547	1.00729	0.5906	0.8994	1.02143	0.75209	0.7423	0.41687	1.42775	0.75234	0.84838	0.4502	0.99842
1020	0.79876	0.96536	0.75463	0.86571	0.86809	0.91616	0.69905	0.85951	0.69006	0.76567	0.73968	0.93334	0.6938	0.78117	0.66522	1.13014	0.78044	0.8052	0.81457	0.85852	0.88219	0.74657	0.57226	0.46377	0.69317	0.54883	0.74935	0.63743	0.80018	0.9266	0.75765	0.93836	1.0589	0.94546	0.71177	0.41856	0.60814	1.01553	0.59799	0.91379	1.0357	0.7685	0.75203	0.42816	1.44188	0.76369	0.86541	0.46245	1.01059
1050	0.80903	0.96597	0.75425	0.86342	0.86857	0.91668	0.7075	0.86196	0.68911	0.81074	0.73864	0.93746	0.69027	0.7808	0.66192	1.11902	0.77555	0.80307	0.81416	0.86039	0.87884	0.72944	0.55334	0.46403	0.68253	0.54153	0.72702	0.6292	0.79191	0.92666	0.74042	0.89067	1.05648	0.93591	0.70843	0.40365	0.58996	1.01147	0.59422	0.90648	1.0321	0.75809	0.74081	0.41585	1.4377	0.75787	0.8629	0.4559	1.00627
1080	0.81839	0.96297	0.74936	0.87017	0.86906	0.91406	0.6999	0.85661	0.68522	0.83952	0.73558	0.935	0.68647	0.77639	0.65773	1.10839	0.77092	0.80134	0.79853	0.85848	0.87841	0.70607	0.53509	0.46722	0.67063	0.53193	0.7077	0.62455	0.77833	0.92114	0.73445	0.89441	1.05765	0.92725	0.69058	0.39374	0.5832	1.00821	0.57667	0.90341	1.02942	0.75365	0.73404	0.41171	1.42511	0.75098	0.85881	0.44797	1.00571
1110	0.8235	0.96368	0.74673	0.8635	0.86882	0.90547	0.70118	0.85623	0.68059	0.75392	0.73287	0.95609	0.685	0.77548	0.65606	1.10442	0.76223	0.79513	0.79519	0.85108	0.87812	0.70466	0.53404	0.47536	0.70096	0.52746	0.70379	0.62045	0.78567	0.91785	0.73482	0.88467	1.0603	0.92848	0.70742	0.37811	0.5922	1.01405	0.58776	0.9085	1.03799	0.75616	0.74404	0.41442	1.43043	0.75214	0.85804	0.44613	1.01396
1140	0.82502	0.9564	0.74849	0.86396	0.87047	0.90234	0.72812	0.85351	0.67549	0.68117	0.72765	0.94086	0.68141	0.77229	0.65182	1.09437	0.76079	0.79384	0.77542	0.85286	0.87542	0.68356	0.53227	0.48932	0.69867	0.52615	0.73025	0.62236	0.79173	0.91628	0.71652	0.85101	1.05193	0.91825	0.69749	0.3792	0.58229	1.0038	0.57898	0.90953	1.03578	0.74753	0.74053	0.40902	1.41177	0.74317	0.84932	0.44015	1.00464
1170	0.82667	0.95681	0.74795	0.85886	0.86979	0.90119	0.73758	0.85573	0.67344	0.60836	0.72491	0.95682	0.6756	0.77211	0.65139	1.10459	0.75524	0.79512	0.76292	0.85322	0.86089	0.6835	0.5322	0.49623	0.69969	0.52358	0.75183	0.62445	0.78419	0.91284	0.71518	0.85115	1.05532	0.91827	0.7099	0.38888	0.57542	1.00468	0.58322	0.91878	1.03682	0.74693	0.73537	0.40507	1.41674	0.74221	0.85417	0.4387	1.00383
1200	0.83811	0.95778	0.75174	0.86079	0.87154	0.90873	0.74857	0.85816	0.67207	0.59097	0.72385	0.9739	0.67288	0.77219	0.6499	1.09462	0.75451	0.79577	0.75379	0.85528	0.8475	0.68186	0.52422	0.4984	0.69076	0.51857	0.75256	0.62067	0.77882	0.91009	0.71391	0.8455	1.05837	0.91836	0.70859	0.38462	0.57354	1.00703	0.5666	0.92165	1.04297	0.74751	0.738	0.40751	1.42021	0.74402	0.85798	0.43727	1.01325
1230	0.8389	0.94931	0.7513	0.85916	0.87108	0.9056	0.75137	0.85657	0.67008	0.53573	0.72285	1.00798	0.6704	0.76863	0.65102	1.07136	0.74862	0.79342	0.74569	0.85517	0.84381	0.68804	0.52095	0.50961	0.69651	0.50787	0.7628	0.61918	0.77981	0.90761	0.69747	0.85244	1.05716	0.90851	0.70893	0.37201	0.571	0.99939	0.54722	0.91591	1.04171	0.74258	0.73275	0.39873	1.41173	0.74374	0.84794	0.42916	1.00697
1260	0.8375	0.93731	0.74055	0.85002	0.86903	0.88897	0.71293	0.85595	0.6696	0.49821	0.72338	1.03201	0.66654	0.77303	0.64891	1.0154	0.74857	0.79549	0.74074	0.85234	0.85061	0.68495	0.50676	0.51858	0.6796	0.50258	0.7537	0.63867	0.77836	0.91059	0.69342	0.85338	1.05957	0.91071	0.70445	0.37666	0.5733	1.00207	0.54754	0.91832	1.05098	0.75184	0.73066	0.39868	1.4167	0.74745	0.85231	0.43031	1.01325
1290	0.83973	0.94234	0.73622	0.84064	0.87039	0.89905	0.7401	0.85717	0.66645	0.52317	0.72183	1.03042	0.66465	0.76798	0.64324	1.01939	0.74753	0.80118	0.74469	0.85085	0.85963	0.68699	0.49965	0.52893	0.67953	0.49968	0.73304	0.61109	0.77111	0.91045	0.68586	0.85119	1.06425	0.90728	0.70321	0.37408	0.58076	0.9979	0.54972	0.91769	1.05174	0.7499	0.73201	0.39664	1.41716	0.74412	0.85563	0.42579	1.01624
1320	0.84984	0.94973	0.74385	0.84438	0.87317	0.89956	0.7543	0.85671	0.66461	0.48254	0.71949	1.0525	0.66024	0.75775	0.63914	0.97588	0.73847	0.80119	0.7398	0.85385	0.85091	0.6729	0.48905	0.5386	0.68182	0.49207	0.70069	0.60567	0.76714	0.90548	0.67773	0.85776	1.06436	0.90109	0.68995	0.35737	0.57818	0.99329	0.54894	0.91604	1.04811	0.7466	0.72946	0.39452	1.40858	0.73633	0.85161	0.41774	1.01119
1350	0.85742	0.94318	0.74834	0.83997	0.87411	0.90361	0.75177	0.85565	0.66433	0.4047	0.71615	1.09232	0.65634	0.75607	0.63687	1.01256	0.73926	0.8011	0.74216	0.85709	0.8576	0.67643	0.49761	0.55319	0.69605	0.4892	0.67628	0.61507	0.75634	0.89887	0.67209	0.86644	1.06638	0.90443	0.69011	0.35578	0.58149	0.99357	0.55938	0.91843	1.05371	0.74901	0.73531	0.39025	1.41675	0.74088	0.85701	0.42123	1.01523
1380	0.8603	0.94166	0.75137	0.8349	0.87494	0.90614	0.72882	0.85339	0.66336	0.33526	0.7174	1.10281	0.65626	0.76046	0.63488	0.97062	0.74012	0.81031	0.74239	0.86444	0.87501	0.6688	0.50207	0.56145	0.68431	0.48253	0.67607	0.61116	0.74718	0.89664	0.67751	0.87048	1.07231	0.89958	0.69596	0.36387	0.57685	0.99166	0.55242	0.91812	1.05483	0.74945	0.73363	0.39252	1.41988	0.74259	0.8535	0.42405	1.01818
1410	0.86264	0.93177	0.7454	0.83048	0.87631	0.90524	0.68098	0.85217	0.66185	0.25902	0.71615	1.13699	0.65305	0.7474	0.6337	0.9607	0.74106	0.81212	0.73518	0.85729	0.87191	0.66681	0.49997	0.56343	0.67333	0.47871	0.68047	0.60206	0.75049	0.89721	0.67415	0.8742	1.07653	0.89742	0.69076	0.36349	0.56754	0.98884	0.55497	0.92463	1.05246	0.75068	0.71894	0.39917	1.42139	0.73438	0.85611	0.41143	1.02146
1440	0.86752	0.93091	0.74407	0.83058	0.87789	0.89871	0.67658	0.85082	0.65999	0.24131	0.71585	1.12866	0.65121	0.74075	0.63434	0.92365	0.73132	0.81769	0.72397	0.85309	0.86836	0.6562	0.50063	0.57339	0.67745	0.47736	0.66784	0.61688	0.75914	0.88915	0.67641	0.87983	1.07594	0.89757	0.69436	0.35763	0.57801	0.9893	0.55279	0.93586	1.05222	0.75688	0.71767	0.40336	1.4254	0.73502	0.86492	0.41364	1.02775
1470	0.86688	0.92755	0.74194	0.83037	0.87718	0.9046	0.66192	0.85044	0.65833	0.23104	0.71909	1.16382	0.6495	0.73634	0.63608	0.90251	0.72895	0.81611	0.72926	0.84009	0.86808	0.63631	0.49019	0.58621	0.67249	0.47258	0.6852	0.59601	0.77361	0.88863	0.66991	0.87333	1.07125	0.8898	0.6817	0.35284	0.57428	0.98117	0.54034	0.92509	1.04451	0.74763	0.71213	0.39547	1.41172	0.72631	0.84813	0.40748	1.02215
1500	0.86009	0.92297	0.74048	0.82344	0.87091	0.89288	0.63582	0.8443	0.65474	0.21287	0.71488	1.15952	0.64378	0.73389	0.62877	0.85572	0.71591	0.81439	0.724	0.84665	0.85794	0.62381	0.48616	0.59033	0.66703	0.46934	0.67303	0.59884	0.77413	0.88148	0.67043	0.88633	1.08176	0.89566	0.68703	0.34404	0.57376	0.98629	0.54515	0.93425	1.05426	0.75153	0.71953	0.40982	1.42741	0.73796	0.85816	0.41367	1.02261
1530	0.86127	0.91034	0.73986	0.82875	0.86933	0.8901	0.63873	0.84167	0.65373	0.18884	0.7157	1.11728	0.64332	0.73453	0.62572	0.88548	0.71308	0.81595	0.72724	0.83656	0.88118	0.59995	0.47918	0.59499	0.66468	0.46449	0.67198	0.58516	0.76963	0.87534	0.65645	0.88043	1.07908	0.89348	0.67775	0.34487	0.56948	0.98151	0.54111	0.93974	1.04939	0.75384	0.71454	0.4075	1.4191	0.73187	0.85271	0.40784	1.01618
1560	0.86001	0.90376	0.73463	0.82949	0.86764	0.88372	0.63953	0.84083	0.65231	0.19607	0.71828	1.16357	0.64345	0.73495	0.62282	0.91923	0.71706	0.82513	0.72751	0.8419	0.88136	0.59198	0.47754	0.60331	0.67318	0.46079	0.68415	0.5797	0.76036	0.87629	0.65055	0.86335	1.07706	0.8868	0.67219	0.33769	0.56461	0.97776	0.53977	0.939	1.04792	0.7441	0.70518	0.41281	1.41161	0.72839	0.84817	0.39918	1.01827
1590	0.87042	0.90323	0.73917	0.82833	0.86812	0.8983	0.67392	0.83845	0.64896	0.10468	0.71621	1.16825	0.63938	0.73517	0.61817	0.85056	0.70797	0.83109	0.73448	0.84512	0.87108	0.60134	0.47991	0.61333	0.66192	0.45982	0.68386	0.58031	0.76326	0.88316	0.65806	0.89213	1.0863	0.89275	0.68614	0.34785	0.5658	0.98148	0.5423	0.95525	1.05444	0.74336	0.70005	0.42185	1.41707	0.73195	0.85487	0.40741	1.02288
1620	0.86322	0.88624	0.74387	0.81858	0.86619	0.87994	0.66177	0.83703	0.64578	0.09633	0.7158	1.16691	0.63732	0.73077	0.61161	0.85469	0.6998	0.83567	0.72309	0.84068	0.85694	0.59965	0.48104	0.62326	0.65599	0.45747	0.67818	0.57695	0.7581	0.87776	0.66221	0.88322	1.06562	0.88628	0.67789	0.35086	0.55802	0.97647	0.52888	0.94936	1.04832	0.74178	0.69066	0.41901	1.41213	0.71894	0.84921	0.39838	1.01699
1650	0.86445	0.88896	0.7529	0.8161	0.8652	0.88736	0.63659	0.8336	0.64408	0.08135	0.71295	1.17464	0.63557	0.72867	0.61147	0.80204	0.69645	0.84236	0.721	0.83923	0.85903	0.60756	0.47874	0.6326	0.6568	0.45175	0.68821	0.57554	0.75776	0.88215	0.67226	0.89217	1.06376	0.88656	0.68391	0.35094	0.56487	0.97871	0.52474	0.95839	1.05564	0.74711	0.69841	0.42465	1.42307	0.72257	0.85026	0.40749	1.0186
1680	0.86902	0.88814	0.75152	0.80643	0.8655	0.88282	0.63793	0.83315	0.64295	0.09056	0.71375	1.17255	0.63035	0.72646	0.60675	0.77834	0.68866	0.84307	0.71006	0.83641	0.86232	0.61181	0.46562	0.64212	0.65987	0.45344	0.6792	0.57925	0.75411	0.88194	0.67353	0.90727	1.0534	0.88281	0.67928	0.34125	0.55618	0.97337	0.51578	0.9595	1.05541	0.74778	0.69329	0.43328	1.42233	0.71873	0.84776	0.40758	1.01946
1710	0.8748	0.89574	0.76125	0.79171	0.86578	0.89341	0.62491	0.83238	0.64398	0.10407	0.71275	1.21487	0.63106	0.72911	0.60597	0.76737	0.68761	0.85003	0.71322	0.83887	0.8579	0.60249	0.44886	0.64482	0.66647	0.44786	0.69294	0.58233	0.75635	0.88506	0.66095	0.87301	1.05425	0.8776	0.67257	0.32996	0.54611	0.96884	0.49235	0.9618	1.05253	0.74603	0.68911	0.43875	1.41351	0.71127	0.83768	0.4028	1.01906
1740	0.8758	0.89794	0.74898	0.79819	0.8636	0.88339	0.62947	0.82979	0.64259	0.11395	0.70814	1.24622	0.62624	0.72647	0.6059	0.76016	0.69991	0.85992	0.71131	0.83712	0.84451	0.59178	0.4467	0.65143	0.64653	0.44587	0.69161	0.57565	0.75933	0.88535	0.66732	0.90421	1.06002	0.8752	0.67964	0.34009	0.54031	0.96777	0.48427	0.9675	1.05753	0.75282	0.69787	0.44973	1.42069	0.71815	0.84144	0.41151	1.02291
1770	0.8717	0.88961	0.74186	0.80157	0.86178	0.88882	0.60202	0.82621	0.64125	0.17017	0.70671	1.23255	0.62292	0.7257	0.60486	0.70241	0.68851	0.86872	0.70199	0.82833	0.81403	0.58911	0.44932	0.65567	0.66084	0.44344	0.68583	0.56767	0.76141	0.87847	0.67623	0.92097	1.06212	0.87625	0.68975	0.33847	0.54462	0.96865	0.47804	0.97128	1.05826	0.75886	0.69924	0.46139	1.42433	0.71908	0.84831	0.413	1.0233
1800	0.87232	0.88684	0.74036	0.80104	0.85886	0.88213	0.60209	0.82498	0.64031	0.11543	0.7025	1.25327	0.61924	0.71719	0.60221	0.74886	0.68676	0.87687	0.69849	0.81571	0.76733	0.58759	0.44896	0.66523	0.65691	0.44389	0.68591	0.56346	0.7645	0.88159	0.66801	0.91139	1.05791	0.86802	0.68719	0.32166	0.54504	0.96491	0.50032	0.96858	1.05368	0.75446	0.68714	0.46489	1.41942	0.70753	0.84164	0.40746	1.01973
1830	0.87168	0.88303	0.73628	0.80445	0.85858	0.87812	0.58885	0.8238	0.63908	0.05022	0.69979	1.24261	0.61693	0.71967	0.59666	0.64051	0.69413	0.89107	0.70542	0.81527	0.72538	0.58507	0.43349	0.65565	0.6614	0.43939	0.67207	0.56547	0.76197	0.88471	0.67445	0.92838	1.0618	0.86889	0.6979	0.31977	0.55002	0.96637	0.51843	0.97674	1.0555	0.75844	0.66932	0.47176	1.42096	0.70326	0.84341	0.40495	1.02495
1860	0.87236	0.8942	0.74274	0.79966	0.85512	0.88719	0.58717	0.82506	0.63851	0.02343	0.69527	1.23563	0.61452	0.71687	0.59646	0.63653	0.69022	0.91054	0.70256	0.81268	0.67902	0.58207	0.43329	0.65459	0.64369	0.43764	0.66604	0.56359	0.75809	0.8818	0.67182	0.92188	1.05812	0.85905	0.67883	0.3193	0.53925	0.96072	0.51633	0.97474	1.04672	0.7491	0.65301	0.47633	1.40778	0.69328	0.83587	0.39896	1.02365
1890	0.87404	0.89302	0.73849	0.79142	0.8558	0.88259	0.56004	0.82397	0.6369	0.01425	0.68805	1.20326	0.60544	0.71308	0.58995	0.63379	0.6819	0.92507	0.71022	0.80405	0.6858	0.57938	0.42676	0.66181	0.65214	0.42897	0.67342	0.56215	0.76117	0.8785	0.67718	0.93451	1.06128	0.86456	0.68543	0.31161	0.54933	0.9656	0.52981	0.9863	1.04897	0.74829	0.64485	0.49024	1.41502	0.69145	0.83952	0.40706	1.03366
1920	0.86825	0.88555	0.73614	0.78659	0.85684	0.88142	0.55394	0.8222	0.63566	0.02546	0.6863	1.24309	0.60345	0.71427	0.58746	0.64333	0.68152	0.94379	0.72074	0.80844	0.67526	0.58954	0.42401	0.66955	0.6539	0.42708	0.67643	0.55565	0.75336	0.8808	0.67477	0.92641	1.06422	0.86573	0.68535	0.29552	0.55661	0.96172	0.53737	0.98465	1.04687	0.74797	0.63807	0.49759	1.40761	0.68491	0.83532	0.4002	1.02866
1950	0.86416	0.87837	0.74457	0.78953	0.85839	0.87679	0.58112	0.82095	0.63426	-0.03577	0.68372	1.27651	0.601	0.718	0.58883	0.62039	0.68378	0.96166	0.72965	0.78001	0.67376	0.57777	0.41974	0.67057	0.64238	0.41857	0.66709	0.55281	0.74873	0.87633	0.67478	0.95194	1.07034	0.86727	0.68432	0.28153	0.5589	0.96279	0.54256	0.98845	1.04661	0.75406	0.62931	0.50113	1.40811	0.68307	0.83746	0.39877	1.02756
1980	0.86417	0.87649	0.75144	0.79366	0.85661	0.8746	0.5688	0.81682	0.63383	-0.12435	0.68258	1.31273	0.60206	0.71697	0.58987	0.59685	0.68065	0.97789	0.75167	0.77191	0.67197	0.59996	0.42137	0.6722	0.63958	0.41406	0.66234	0.5476	0.74002	0.8738	0.66148	0.94784	1.0686	0.85689	0.68012	0.26495	0.55087	0.95505	0.53469	0.97598	1.03468	0.75089	0.60473	0.4923	1.3998	0.66817	0.83362	0.3923	1.01219
2010	0.8652	0.87839	0.75049	0.78809	0.85583	0.86749	0.55058	0.81141	0.63475	-0.18744	0.67966	1.36261	0.59981	0.70985	0.58937	0.55756	0.67865	0.99618	0.74944	0.77588	0.67852	0.61433	0.41598	0.67246	0.62798	0.40758	0.62877	0.54764	0.73763	0.87602	0.66123	0.95541	1.07728	0.86557	0.6876	0.27272	0.56149	0.95839	0.54191	0.98323	1.0379	0.75623	0.59671	0.50239	1.40262	0.67002	0.84007	0.40521	1.01627
2040	0.85765	0.87427	0.74485	0.78812	0.85477	0.87194	0.5451	0.81365	0.63745	-0.22449	0.68033	1.38996	0.6024	0.70962	0.58596	0.56636	0.68016	1.01881	0.75839	0.80479	0.69389	0.62303	0.40949	0.6744	0.6303	0.41042	0.61514	0.54015	0.73924	0.87732	0.65805	0.94324	1.07655	0.86299	0.69636	0.27315	0.56882	0.95668	0.53027	0.98408	1.03714	0.75857	0.58764	0.50642	1.40072	0.66466	0.83886	0.40782	1.02234
2070	0.8613	0.87891	0.74967	0.78226	0.85304	0.86623	0.5463	0.81636	0.6376	-0.2524	0.67788	1.40378	0.60141	0.71103	0.58561	0.58716	0.67648	1.03225	0.7516	0.79372	0.71391	0.61718	0.40423	0.67449	0.61725	0.40687	0.63642	0.5355	0.74425	0.87158	0.64969	0.93729	1.07221	0.85156	0.69192	0.28253	0.54978	0.94601	0.52295	0.97565	1.02667	0.74997	0.5632	0.50238	1.38867	0.65102	0.82963	0.40899	1.01202
2100	0.85926	0.86966	0.74383	0.77519	0.84581	0.86534	0.55427	0.81493	0.63881	-0.27664	0.67625	1.4496	0.60101	0.70567	0.58458	0.58041	0.67397	1.04901	0.75278	0.80097	0.73417	0.61321	0.40951	0.67756	0.61898	0.40452	0.63744	0.53343	0.74593	0.86917	0.64295	0.96818	1.07141	0.84846	0.69471	0.28672	0.55333	0.94658	0.53045	0.98037	1.02791	0.74807	0.55577	0.50545	1.38466	0.64609	0.83176	0.40757	1.01814
2130	0.85971	0.87091	0.74682	0.77623	0.84469	0.87638	0.5618	0.81297	0.63898	-0.29341	0.67622	1.5068	0.59898	0.70527	0.58199	0.58186	0.66966	1.06599	0.7616	0.80244	0.75325	0.59849	0.41113	0.67841	0.61493	0.40131	0.60941	0.53192	0.73763	0.86239	0.63738	0.95056	1.0695	0.84304	0.69372	0.27871	0.55385	0.93902	0.52203	0.98537	1.02257	0.74477	0.54732	0.50472	1.38063	0.63671	0.83029	0.41198	1.01855
2160	0.86041	0.86671	0.74578	0.7806	0.84483	0.87431	0.53453	0.80762	0.63936	-0.29954	0.67377	1.48678	0.59341	0.69544	0.57996	0.58583	0.6714	1.0754	0.75181	0.80579	0.75686	0.60373	0.40974	0.67803	0.60781	0.39985	0.61511	0.52955	0.72917	0.86234	0.63596	0.97775	1.07242	0.84487	0.70596	0.26997	0.56028	0.94496	0.53272	0.98841	1.02471	0.75083	0.55376	0.51021	1.39155	0.63966	0.83784	0.41251	1.03091
2190	0.8619	0.86101	0.73668	0.77641	0.84332	0.87033	0.5017	0.80723	0.63923	-0.29537	0.67614	1.49002	0.59409	0.69312	0.57993	0.56823	0.67579	1.08924	0.76677	0.81661	0.76569	0.59494	0.41323	0.67024	0.60384	0.39852	0.6147	0.52975	0.72413	0.86017	0.62865	0.97452	1.0745	0.84611	0.7024	0.26725	0.55567	0.94698	0.53566	0.99897	1.02633	0.7512	0.54907	0.51339	1.39721	0.64287	0.84484	0.41684	1.03101
2220	0.86038	0.86221	0.72876	0.76825	0.84126	0.86685	0.52492	0.80728	0.63871	-0.30049	0.67494	1.50133	0.58996	0.68601	0.58061	0.54858	0.66069	1.09861	0.75434	0.80643	0.77582	0.57974	0.41144	0.67128	0.6144	0.39302	0.61502	0.5253	0.72885	0.85094	0.60835	0.97586	1.07325	0.84264	0.69981	0.26515	0.55672	0.94557	0.54393	1.00009	1.01966	0.74582	0.5454	0.51148	1.38974	0.63593	0.84481	0.41138	1.03681
2250	0.86371	0.85455	0.72681	0.76775	0.84121	0.86895	0.51582	0.80431	0.63983	-0.3126	0.67235	1.48793	0.58764	0.68023	0.57846	0.53799	0.66801	1.10792	0.75012	0.80306	0.78721	0.56655	0.4123	0.67307	0.60337	0.39052	0.62525	0.52238	0.73696	0.85281	0.5805	0.95812	1.06793	0.83279	0.69659	0.26868	0.545	0.94147	0.537	0.99778	1.01342	0.73901	0.52549	0.51315	1.38062	0.62546	0.83998	0.40865	1.02765
2280	0.86494	0.85928	0.72436	0.77102	0.84164	0.87191	0.51985	0.80336	0.64106	-0.29003	0.67153	1.45386	0.58424	0.68325	0.57931	0.52681	0.6626	1.11749	0.7414	0.80399	0.80847	0.54549	0.41629	0.67859	0.60503	0.38209	0.63304	0.52539	0.74441	0.85339	0.56331	0.96651	1.07	0.83996	0.70323	0.26266	0.55054	0.94299	0.5506	1.00555	1.01494	0.74578	0.51307	0.5212	1.38208	0.6266	0.8455	0.41515	1.03552
2310	0.86681	0.87021	0.72342	0.77593	0.84236	0.87643	0.5269	0.80091	0.64189	-0.26313	0.66955	1.49635	0.58101	0.6802	0.579	0.50596	0.6688	1.12459	0.73861	0.80782	0.82348	0.55101	0.42062	0.68061	0.60963	0.37965	0.6417	0.53675	0.72807	0.8543	0.54841	0.9746	1.06569	0.82795	0.68774	0.26026	0.54178	0.9319	0.54368	1.00081	1.00819	0.74171	0.49179	0.51917	1.3679	0.61333	0.84268	0.40905	1.02508
2340	0.8697	0.87482	0.72989	0.77551	0.84171	0.86769	0.51373	0.79829	0.64232	-0.23597	0.66682	1.49931	0.57825	0.68107	0.57565	0.48616	0.65831	1.1291	0.73403	0.79833	0.81627	0.56018	0.41977	0.67861	0.60365	0.37859	0.63271	0.53248	0.72545	0.86067	0.54991	0.99749	1.06795	0.83694	0.70413	0.2717	0.54015	0.93291	0.55938	1.01202	1.01784	0.74854	0.4903	0.52033	1.37396	0.61927	0.85611	0.41743	1.04042
2370	0.86692	0.87159	0.7232	0.77016	0.83671	0.87332	0.51699	0.7982	0.64364	-0.24301	0.67006	1.5675	0.57757	0.67377	0.57471	0.47743	0.64667	1.13552	0.73347	0.80604	0.82934	0.56704	0.42979	0.67628	0.60206	0.37831	0.61608	0.5195	0.72035	0.86515	0.55312	1.00792	1.06449	0.83323	0.69979	0.28137	0.54607	0.93496	0.56751	1.01981	1.01588	0.74752	0.48729	0.52328	1.37334	0.61591	0.85725	0.41965	1.0499
2400	0.86395	0.86949	0.72936	0.77246	0.83398	0.87208	0.50116	0.79661	0.64254	-0.26317	0.66685	1.61586	0.57113	0.66477	0.57121	0.45737	0.63528	1.13705	0.71906	0.80295	0.83936	0.55561	0.43992	0.6839	0.58437	0.37245	0.58299	0.50957	0.71252	0.85904	0.54359	0.9927	1.06605	0.8276	0.70135	0.27521	0.54764	0.929	0.57514	1.01869	1.01554	0.74394	0.47226	0.52161	1.3673	0.61489	0.85277	0.41755	1.04407
2430	0.8541	0.86499	0.72917	0.76429	0.83391	0.87823	0.49821	0.79593	0.64114	-0.30919	0.66396	1.61907	0.56588	0.6653	0.56897	0.43723	0.63808	1.14083	0.70976	0.79667	0.84011	0.5493	0.44095	0.68203	0.58804	0.36966	0.5881	0.50368	0.71122	0.85424	0.52598	0.97866	1.05981	0.81861	0.69067	0.27532	0.54017	0.91595	0.56269	1.01203	1.00594	0.73583	0.45236	0.51568	1.35969	0.60535	0.85095	0.4145	1.03417
2460	--	--	--	--	--	--	--	--	--	--	--	--	--	--	--	--	--	--	--	--	--	--	--	--	--	--	--	--	--	--	--	--	--	--	--	--	--	--	--	--	--	--	--	--	--	--	--	--	--
2490	--	--	--	--	--	--	--	--	--	--	--	--	--	--	--	--	--	--	--	--	--	--	--	--	--	--	--	--	--	--	--	--	--	--	--	--	--	--	--	--	--	--	--	--	--	--	--	--	--
2520	--	--	--	--	--	--	--	--	--	--	--	--	--	--	--	--	--	--	--	--	--	--	--	--	--	--	--	--	--	--	--	--	--	--	--	--	--	--	--	--	--	--	--	--	--	--	--	--	--
2550	--	--	--	--	--	--	--	--	--	--	--	--	--	--	--	--	--	--	--	--	--	--	--	--	--	--	--	--	--	--	--	--	--	--	--	--	--	--	--	--	--	--	--	--	--	--	--	--	--
2580	--	--	--	--	--	--	--	--	--	--	--	--	--	--	--	--	--	--	--	--	--	--	--	--	--	--	--	--	--	--	--	--	--	--	--	--	--	--	--	--	--	--	--	--	--	--	--	--	--
2610	--	--	--	--	--	--	--	--	--	--	--	--	--	--	--	--	--	--	--	--	--	--	--	--	--	--	--	--	--	--	--	--	--	--	--	--	--	--	--	--	--	--	--	--	--	--	--	--	--
2640	--	--	--	--	--	--	--	--	--	--	--	--	--	--	--	--	--	--	--	--	--	--	--	--	--	--	--	--	--	--	--	--	--	--	--	--	--	--	--	--	--	--	--	--	--	--	--	--	--
2670	--	--	--	--	--	--	--	--	--	--	--	--	--	--	--	--	--	--	--	--	--	--	--	--	--	--	--	--	--	--	--	--	--	--	--	--	--	--	--	--	--	--	--	--	--	--	--	--	--
2700	--	--	--	--	--	--	--	--	--	--	--	--	--	--	--	--	--	--	--	--	--	--	--	--	--	--	--	--	--	--	--	--	--	--	--	--	--	--	--	--	--	--	--	--	--	--	--	--	--
2730	--	--	--	--	--	--	--	--	--	--	--	--	--	--	--	--	--	--	--	--	--	--	--	--	--	--	--	--	--	--	--	--	--	--	--	--	--	--	--	--	--	--	--	--	--	--	--	--	--
2760	--	--	--	--	--	--	--	--	--	--	--	--	--	--	--	--	--	--	--	--	--	--	--	--	--	--	--	--	--	--	--	--	--	--	--	--	--	--	--	--	--	--	--	--	--	--	--	--	--
2790	--	--	--	--	--	--	--	--	--	--	--	--	--	--	--	--	--	--	--	--	--	--	--	--	--	--	--	--	--	--	--	--	--	--	--	--	--	--	--	--	--	--	--	--	--	--	--	--	--
2820	--	--	--	--	--	--	--	--	--	--	--	--	--	--	--	--	--	--	--	--	--	--	--	--	--	--	--	--	--	--	--	--	--	--	--	--	--	--	--	--	--	--	--	--	--	--	--	--	--
2850	--	--	--	--	--	--	--	--	--	--	--	--	--	--	--	--	--	--	--	--	--	--	--	--	--	--	--	--	--	--	--	--	--	--	--	--	--	--	--	--	--	--	--	--	--	--	--	--	--
2880	--	--	--	--	--	--	--	--	--	--	--	--	--	--	--	--	--	--	--	--	--	--	--	--	--	--	--	--	--	--	--	--	--	--	--	--	--	--	--	--	--	--	--	--	--	--	--	--	--
2910	--	--	--	--	--	--	--	--	--	--	--	--	--	--	--	--	--	--	--	--	--	--	--	--	--	--	--	--	--	--	--	--	--	--	--	--	--	--	--	--	--	--	--	--	--	--	--	--	--
2940	--	--	--	--	--	--	--	--	--	--	--	--	--	--	--	--	--	--	--	--	--	--	--	--	--	--	--	--	--	--	--	--	--	--	--	--	--	--	--	--	--	--	--	--	--	--	--	--	--
2970	--	--	--	--	--	--	--	--	--	--	--	--	--	--	--	--	--	--	--	--	--	--	--	--	--	--	--	--	--	--	--	--	--	--	--	--	--	--	--	--	--	--	--	--	--	--	--	--	--
3000	--	--	--	--	--	--	--	--	--	--	--	--	--	--	--	--	--	--	--	--	--	--	--	--	--	--	--	--	--	--	--	--	--	--	--	--	--	--	--	--	--	--	--	--	--	--	--	--	--
3030	--	--	--	--	--	--	--	--	--	--	--	--	--	--	--	--	--	--	--	--	--	--	--	--	--	--	--	--	--	--	--	--	--	--	--	--	--	--	--	--	--	--	--	--	--	--	--	--	--
3060	--	--	--	--	--	--	--	--	--	--	--	--	--	--	--	--	--	--	--	--	--	--	--	--	--	--	--	--	--	--	--	--	--	--	--	--	--	--	--	--	--	--	--	--	--	--	--	--	--
3090	--	--	--	--	--	--	--	--	--	--	--	--	--	--	--	--	--	--	--	--	--	--	--	--	--	--	--	--	--	--	--	--	--	--	--	--	--	--	--	--	--	--	--	--	--	--	--	--	--
3120	--	--	--	--	--	--	--	--	--	--	--	--	--	--	--	--	--	--	--	--	--	--	--	--	--	--	--	--	--	--	--	--	--	--	--	--	--	--	--	--	--	--	--	--	--	--	--	--	--
3150	--	--	--	--	--	--	--	--	--	--	--	--	--	--	--	--	--	--	--	--	--	--	--	--	--	--	--	--	--	--	--	--	--	--	--	--	--	--	--	--	--	--	--	--	--	--	--	--	--
3180	--	--	--	--	--	--	--	--	--	--	--	--	--	--	--	--	--	--	--	--	--	--	--	--	--	--	--	--	--	--	--	--	--	--	--	--	--	--	--	--	--	--	--	--	--	--	--	--	--
3210	--	--	--	--	--	--	--	--	--	--	--	--	--	--	--	--	--	--	--	--	--	--	--	--	--	--	--	--	--	--	--	--	--	--	--	--	--	--	--	--	--	--	--	--	--	--	--	--	--
3240	--	--	--	--	--	--	--	--	--	--	--	--	--	--	--	--	--	--	--	--	--	--	--	--	--	--	--	--	--	--	--	--	--	--	--	--	--	--	--	--	--	--	--	--	--	--	--	--	--
3270	--	--	--	--	--	--	--	--	--	--	--	--	--	--	--	--	--	--	--	--	--	--	--	--	--	--	--	--	--	--	--	--	--	--	--	--	--	--	--	--	--	--	--	--	--	--	--	--	--
3300	--	--	--	--	--	--	--	--	--	--	--	--	--	--	--	--	--	--	--	--	--	--	--	--	--	--	--	--	--	--	--	--	--	--	--	--	--	--	--	--	--	--	--	--	--	--	--	--	--
3330	--	--	--	--	--	--	--	--	--	--	--	--	--	--	--	--	--	--	--	--	--	--	--	--	--	--	--	--	--	--	--	--	--	--	--	--	--	--	--	--	--	--	--	--	--	--	--	--	--
3360	--	--	--	--	--	--	--	--	--	--	--	--	--	--	--	--	--	--	--	--	--	--	--	--	--	--	--	--	--	--	--	--	--	--	--	--	--	--	--	--	--	--	--	--	--	--	--	--	--
3390	--	--	--	--	--	--	--	--	--	--	--	--	--	--	--	--	--	--	--	--	--	--	--	--	--	--	--	--	--	--	--	--	--	--	--	--	--	--	--	--	--	--	--	--	--	--	--	--	--
3420	--	--	--	--	--	--	--	--	--	--	--	--	--	--	--	--	--	--	--	--	--	--	--	--	--	--	--	--	--	--	--	--	--	--	--	--	--	--	--	--	--	--	--	--	--	--	--	--	--
3450	--	--	--	--	--	--	--	--	--	--	--	--	--	--	--	--	--	--	--	--	--	--	--	--	--	--	--	--	--	--	--	--	--	--	--	--	--	--	--	--	--	--	--	--	--	--	--	--	--
3480	--	--	--	--	--	--	--	--	--	--	--	--	--	--	--	--	--	--	--	--	--	--	--	--	--	--	--	--	--	--	--	--	--	--	--	--	--	--	--	--	--	--	--	--	--	--	--	--	--
3510	--	--	--	--	--	--	--	--	--	--	--	--	--	--	--	--	--	--	--	--	--	--	--	--	--	--	--	--	--	--	--	--	--	--	--	--	--	--	--	--	--	--	--	--	--	--	--	--	--
3540	--	--	--	--	--	--	--	--	--	--	--	--	--	--	--	--	--	--	--	--	--	--	--	--	--	--	--	--	--	--	--	--	--	--	--	--	--	--	--	--	--	--	--	--	--	--	--	--	--
3570	--	--	--	--	--	--	--	--	--	--	--	--	--	--	--	--	--	--	--	--	--	--	--	--	--	--	--	--	--	--	--	--	--	--	--	--	--	--	--	--	--	--	--	--	--	--	--	--	--
3600	--	--	--	--	--	--	--	--	--	--	--	--	--	--	--	--	--	--	--	--	--	--	--	--	--	--	--	--	--	--	--	--	--	--	--	--	--	--	--	--	--	--	--	--	--	--	--	--	--
3630	--	--	--	--	--	--	--	--	--	--	--	--	--	--	--	--	--	--	--	--	--	--	--	--	--	--	--	--	--	--	--	--	--	--	--	--	--	--	--	--	--	--	--	--	--	--	--	--	--
3660	--	--	--	--	--	--	--	--	--	--	--	--	--	--	--	--	--	--	--	--	--	--	--	--	--	--	--	--	--	--	--	--	--	--	--	--	--	--	--	--	--	--	--	--	--	--	--	--	--
3690	--	--	--	--	--	--	--	--	--	--	--	--	--	--	--	--	--	--	--	--	--	--	--	--	--	--	--	--	--	--	--	--	--	--	--	--	--	--	--	--	--	--	--	--	--	--	--	--	--
3720	--	--	--	--	--	--	--	--	--	--	--	--	--	--	--	--	--	--	--	--	--	--	--	--	--	--	--	--	--	--	--	--	--	--	--	--	--	--	--	--	--	--	--	--	--	--	--	--	--
3750	--	--	--	--	--	--	--	--	--	--	--	--	--	--	--	--	--	--	--	--	--	--	--	--	--	--	--	--	--	--	--	--	--	--	--	--	--	--	--	--	--	--	--	--	--	--	--	--	--
3780	--	--	--	--	--	--	--	--	--	--	--	--	--	--	--	--	--	--	--	--	--	--	--	--	--	--	--	--	--	--	--	--	--	--	--	--	--	--	--	--	--	--	--	--	--	--	--	--	--
3810	--	--	--	--	--	--	--	--	--	--	--	--	--	--	--	--	--	--	--	--	--	--	--	--	--	--	--	--	--	--	--	--	--	--	--	--	--	--	--	--	--	--	--	--	--	--	--	--	--
3840	--	--	--	--	--	--	--	--	--	--	--	--	--	--	--	--	--	--	--	--	--	--	--	--	--	--	--	--	--	--	--	--	--	--	--	--	--	--	--	--	--	--	--	--	--	--	--	--	--
3870	--	--	--	--	--	--	--	--	--	--	--	--	--	--	--	--	--	--	--	--	--	--	--	--	--	--	--	--	--	--	--	--	--	--	--	--	--	--	--	--	--	--	--	--	--	--	--	--	--
3900	--	--	--	--	--	--	--	--	--	--	--	--	--	--	--	--	--	--	--	--	--	--	--	--	--	--	--	--	--	--	--	--	--	--	--	--	--	--	--	--	--	--	--	--	--	--	--	--	--
3930	--	--	--	--	--	--	--	--	--	--	--	--	--	--	--	--	--	--	--	--	--	--	--	--	--	--	--	--	--	--	--	--	--	--	--	--	--	--	--	--	--	--	--	--	--	--	--	--	--
3960	--	--	--	--	--	--	--	--	--	--	--	--	--	--	--	--	--	--	--	--	--	--	--	--	--	--	--	--	--	--	--	--	--	--	--	--	--	--	--	--	--	--	--	--	--	--	--	--	--
3990	--	--	--	--	--	--	--	--	--	--	--	--	--	--	--	--	--	--	--	--	--	--	--	--	--	--	--	--	--	--	--	--	--	--	--	--	--	--	--	--	--	--	--	--	--	--	--	--	--
4020	--	--	--	--	--	--	--	--	--	--	--	--	--	--	--	--	--	--	--	--	--	--	--	--	--	--	--	--	--	--	--	--	--	--	--	--	--	--	--	--	--	--	--	--	--	--	--	--	--
4050	--	--	--	--	--	--	--	--	--	--	--	--	--	--	--	--	--	--	--	--	--	--	--	--	--	--	--	--	--	--	--	--	--	--	--	--	--	--	--	--	--	--	--	--	--	--	--	--	--
4080	--	--	--	--	--	--	--	--	--	--	--	--	--	--	--	--	--	--	--	--	--	--	--	--	--	--	--	--	--	--	--	--	--	--	--	--	--	--	--	--	--	--	--	--	--	--	--	--	--
4110	--	--	--	--	--	--	--	--	--	--	--	--	--	--	--	--	--	--	--	--	--	--	--	--	--	--	--	--	--	--	--	--	--	--	--	--	--	--	--	--	--	--	--	--	--	--	--	--	--
4140	--	--	--	--	--	--	--	--	--	--	--	--	--	--	--	--	--	--	--	--	--	--	--	--	--	--	--	--	--	--	--	--	--	--	--	--	--	--	--	--	--	--	--	--	--	--	--	--	--
4170	--	--	--	--	--	--	--	--	--	--	--	--	--	--	--	--	--	--	--	--	--	--	--	--	--	--	--	--	--	--	--	--	--	--	--	--	--	--	--	--	--	--	--	--	--	--	--	--	--
4200	--	--	--	--	--	--	--	--	--	--	--	--	--	--	--	--	--	--	--	--	--	--	--	--	--	--	--	--	--	--	--	--	--	--	--	--	--	--	--	--	--	--	--	--	--	--	--	--	--
4230	--	--	--	--	--	--	--	--	--	--	--	--	--	--	--	--	--	--	--	--	--	--	--	--	--	--	--	--	--	--	--	--	--	--	--	--	--	--	--	--	--	--	--	--	--	--	--	--	--
4260	--	--	--	--	--	--	--	--	--	--	--	--	--	--	--	--	--	--	--	--	--	--	--	--	--	--	--	--	--	--	--	--	--	--	--	--	--	--	--	--	--	--	--	--	--	--	--	--	--
4290	--	--	--	--	--	--	--	--	--	--	--	--	--	--	--	--	--	--	--	--	--	--	--	--	--	--	--	--	--	--	--	--	--	--	--	--	--	--	--	--	--	--	--	--	--	--	--	--	--
4320	--	--	--	--	--	--	--	--	--	--	--	--	--	--	--	--	--	--	--	--	--	--	--	--	--	--	--	--	--	--	--	--	--	--	--	--	--	--	--	--	--	--	--	--	--	--	--	--	--
4350	--	--	--	--	--	--	--	--	--	--	--	--	--	--	--	--	--	--	--	--	--	--	--	--	--	--	--	--	--	--	--	--	--	--	--	--	--	--	--	--	--	--	--	--	--	--	--	--	--
4380	--	--	--	--	--	--	--	--	--	--	--	--	--	--	--	--	--	--	--	--	--	--	--	--	--	--	--	--	--	--	--	--	--	--	--	--	--	--	--	--	--	--	--	--	--	--	--	--	--
4410	--	--	--	--	--	--	--	--	--	--	--	--	--	--	--	--	--	--	--	--	--	--	--	--	--	--	--	--	--	--	--	--	--	--	--	--	--	--	--	--	--	--	--	--	--	--	--	--	--
4440	--	--	--	--	--	--	--	--	--	--	--	--	--	--	--	--	--	--	--	--	--	--	--	--	--	--	--	--	--	--	--	--	--	--	--	--	--	--	--	--	--	--	--	--	--	--	--	--	--
4470	--	--	--	--	--	--	--	--	--	--	--	--	--	--	--	--	--	--	--	--	--	--	--	--	--	--	--	--	--	--	--	--	--	--	--	--	--	--	--	--	--	--	--	--	--	--	--	--	--
4500	--	--	--	--	--	--	--	--	--	--	--	--	--	--	--	--	--	--	--	--	--	--	--	--	--	--	--	--	--	--	--	--	--	--	--	--	--	--	--	--	--	--	--	--	--	--	--	--	--
4530	--	--	--	--	--	--	--	--	--	--	--	--	--	--	--	--	--	--	--	--	--	--	--	--	--	--	--	--	--	--	--	--	--	--	--	--	--	--	--	--	--	--	--	--	--	--	--	--	--
4560	--	--	--	--	--	--	--	--	--	--	--	--	--	--	--	--	--	--	--	--	--	--	--	--	--	--	--	--	--	--	--	--	--	--	--	--	--	--	--	--	--	--	--	--	--	--	--	--	--
4590	--	--	--	--	--	--	--	--	--	--	--	--	--	--	--	--	--	--	--	--	--	--	--	--	--	--	--	--	--	--	--	--	--	--	--	--	--	--	--	--	--	--	--	--	--	--	--	--	--
4620	--	--	--	--	--	--	--	--	--	--	--	--	--	--	--	--	--	--	--	--	--	--	--	--	--	--	--	--	--	--	--	--	--	--	--	--	--	--	--	--	--	--	--	--	--	--	--	--	--
4650	--	--	--	--	--	--	--	--	--	--	--	--	--	--	--	--	--	--	--	--	--	--	--	--	--	--	--	--	--	--	--	--	--	--	--	--	--	--	--	--	--	--	--	--	--	--	--	--	--
4680	--	--	--	--	--	--	--	--	--	--	--	--	--	--	--	--	--	--	--	--	--	--	--	--	--	--	--	--	--	--	--	--	--	--	--	--	--	--	--	--	--	--	--	--	--	--	--	--	--
4710	--	--	--	--	--	--	--	--	--	--	--	--	--	--	--	--	--	--	--	--	--	--	--	--	--	--	--	--	--	--	--	--	--	--	--	--	--	--	--	--	--	--	--	--	--	--	--	--	--
4740	--	--	--	--	--	--	--	--	--	--	--	--	--	--	--	--	--	--	--	--	--	--	--	--	--	--	--	--	--	--	--	--	--	--	--	--	--	--	--	--	--	--	--	--	--	--	--	--	--
4770	--	--	--	--	--	--	--	--	--	--	--	--	--	--	--	--	--	--	--	--	--	--	--	--	--	--	--	--	--	--	--	--	--	--	--	--	--	--	--	--	--	--	--	--	--	--	--	--	--
4800	--	--	--	--	--	--	--	--	--	--	--	--	--	--	--	--	--	--	--	--	--	--	--	--	--	--	--	--	--	--	--	--	--	--	--	--	--	--	--	--	--	--	--	--	--	--	--	--	--
4830	--	--	--	--	--	--	--	--	--	--	--	--	--	--	--	--	--	--	--	--	--	--	--	--	--	--	--	--	--	--	--	--	--	--	--	--	--	--	--	--	--	--	--	--	--	--	--	--	--
4860	--	--	--	--	--	--	--	--	--	--	--	--	--	--	--	--	--	--	--	--	--	--	--	--	--	--	--	--	--	--	--	--	--	--	--	--	--	--	--	--	--	--	--	--	--	--	--	--	--
4890	--	--	--	--	--	--	--	--	--	--	--	--	--	--	--	--	--	--	--	--	--	--	--	--	--	--	--	--	--	--	--	--	--	--	--	--	--	--	--	--	--	--	--	--	--	--	--	--	--
4920	--	--	--	--	--	--	--	--	--	--	--	--	--	--	--	--	--	--	--	--	--	--	--	--	--	--	--	--	--	--	--	--	--	--	--	--	--	--	--	--	--	--	--	--	--	--	--	--	--
4950	--	--	--	--	--	--	--	--	--	--	--	--	--	--	--	--	--	--	--	--	--	--	--	--	--	--	--	--	--	--	--	--	--	--	--	--	--	--	--	--	--	--	--	--	--	--	--	--	--
	--	--	--	--	--	--	--	--	--	--	--	--	--	--	--	--	--	--	--	--	--	--	--	--	--	--	--	--	--	--
	--	--	--	--	--	--	--	--	--	--	--	--	--	--	--	--	--	--	--	--	--	--	--	--	--	--	--	--	--	--
	--	--	--	--	--	--	--	--	--	--	--	--	--	--	--	--	--	--	--	--	--	--	--	--	--	--	--	--	--	--
	--	--	--	--	--	--	--	--	--	--	--	--	--	--	--	--	--	--	--	--	--	--	--	--	--	--	--	--	--	--
	--	--	--	--	--	--	--	--	--	--	--	--	--	--	--	--	--	--	--	--	--	--	--	--	--	--	--	--	--	--
	--	--	--	--	--	--	--	--	--	--	--	--	--	--	--	--	--	--	--	--	--	--	--	--	--	--	--	--	--	--
	--	--	--	--	--	--	--	--	--	--	--	--	--	--	--	--	--	--	--	--	--
	--	--	--	--	--	--	--	--	--	--	--	--	--	--	--	--	--	--	--	--	--
	--	--	--	--	--	--	--	--	--	--	--	--	--	--	--	--	--	--	--	--	--
	--	--	--	--	--	--	--	--	--	--	--	--	--	--	--	--	--	--	--	--	--
	--	--	--	--	--	--	--	--	--	--	--	--	--	--	--	--	--	--	--	--	--
	--	--	--	--	--	--	--	--	--	--	--	--	--	--	--	--	--	--	--	--	--
	--	--	--	--	--	--	--	--	--	--	--	--	--	--	--	--	--	--	--	--	--
	--	--	--	--	--	--	--	--	--	--	--	--	--	--	--	--	--	--	--	--	--
[truncated: 52 more columns]

## Sheet: Supp Fig. 13f
		SiR	DMSO	PA-SiR-Halo	PA-JF	PA-SiR-C3-Halo
	1	--	--	--	--	--
	2	332.173	0.94135	28.6185	4.32569	2.05994		Data strcutre with empty cells due to data analysis
	3	--	--	--	--	--
	4	253.734	0.91667	30.6924	5.81245	12.0639
	5	--	--	--	--	--
	6	22.4312	0.91303	55.0214	26.2274	3.16161
	7	--	--	--	--	--
	8	22.607	0.91999	47.0569	9.98142	3.19283
	9	--	--	--	--	--
	10	22.3017	1.86705	27.1253	15.8909	5.01253
	11	--	--	--	--	--
	12	49.8246	1.34984	15.1203	12.5469	2.70116
	13	--	--	--	--	--
	14	32.2205	0.77778	89.3146	8.92462	3.22169
	15	--	--	--	--	--
	16	24.964	1	62.5915	9.14618	7.51141
	17	--	--	--	--	--
	18	10.6291	1.21056	16.1098	26.7085	11.4124
	19	--	--	--	--	--
	20	98.9262	1.12014	47.3239	5.09673	7.93084
	21	--	--	--	--	--
	22	144.391	1.31231	8.75397	25.2153	7.1489
	23	--	--	--	--	--
	24	34.9031	0.83316	3.7632	13.8105	4.88649
	25	--	--	--	--	--
	26	71.5526	0.9	6.37874	1.78177	6.9593
	27	--	--	--	--	--
	28	413.467	0.69223	7.82722	16.8148	4.8171
	29	--	--	--	--	--
	30	39.4949	1.29154	9.40698	8.342	5.18892
	31	--	--	--	--	--
	32	62.4288	1.5264	23.7826	10.8996	6.0847
	33	--	--	--	--	--
	34	51.1866	0.84224	18.467	12.2872	6.00198
	35	--	--	--	--	--
	36	41.6763	0.8095	15.6015	3.97	9.66244
	37	--	--	--	--	--
	38	101.284	2.00057	17.8218	2.78169	5.07163
	39	--	--	--	--	--
	40	51.6555	1.41641	3.60803	2.23499	7.98074
	41	--	--	--	--	--
	42	16.6099	1.27309	14.0869	12.0704	3.32148
	43	--	--	--	--	--
	44	147.055	0.76656	53.2379	7.75013	5.14666
	45	--	--	--	--	--
	46	17.6784	1.34984	56.6861	42.2883	4.32044
	47	--	--	--	--	--
	48	94.7941	0.94984	14.2736	5.00834	11.1772
	49	--	--	--	--	--
	50	141.555	1.25992	7.61826	3.25815	3.19593
	51	--	--	--	--	--
	52	166.863	0.4582	5.87828	12.6092	6.08607
	53	--	--	--	--	--
	54	123.192	0.79154	9.15081	1.49594	2.83481
	55	--	--	--	--	--
	56	63.4634	1.1905	28.2918	18.8315	9.60963
	57	--	--	--	--	--
	58	17.8343	0.55556	10.5572	7.54682	5.41851
	59	--	--	--	--	--
	60	17.2263	1.25	35.1005	4.45568	1.63439
	61	--	--	--	--	--
	62	32.8162	0.76466	11.4381	13.6678	2.7999
	63	--	--	--	--	--
	64	177.696	1.76942	17.2612	1.60012	5.39171
	65	--	--	--	--	--
	66	152.891	0.84612	23.4413	0.93333	7.62197
	67	--	--	--	--	--
	68	84.9501	0.82368	26.6834	17.9016	8.1789
	69	--	--	--	--	--
	70	37.5094	0.88889	11.2387	9.57648	8.64769
	71	--	--	--	--	--
	72	27.1477	0.69998	31.3987	4.49803	7.66704
	73	--	--	--	--	--
	74	21.9633	1.04531	25.455	4.83911	3.72595
	75	--	--	--	--	--
	76	99.593	0.52261	9.2879	2.70295	4.04225
	77	--	--	--	--	--
	78	26.1175	1.15808	77.7487	2.10839	12.4452
	79	--	--	--	--	--
	80	30.8396	1.58307	8.83096	3.94893	12.3898
	81	--	--	--	--	--
	82	111.645	1.04531	32.0429	24.5697	5.84676
	83	--	--	--	--	--
	84	34.1945	0.90475	64.7917	10.8736	3.59308
	85	--	--	--	--	--
	86	29.8867	0.93353	5.59442	7.45434	7.41901
	87	--	--	--	--	--
	88	23.5969	0.56007	11.6289	35.9843	11.7002
	89	--	--	--	--	--
	90	44.8563	1.03834	50.5526	6.69555	9.15534
	91	--	--	--	--	--
	92	47.3784	1.46165	41.2803	4.81265	31.8724
	93	--	--	--	--	--
	94	170.565	0.60878	32.8005	18.3745	7.86781
	95	--	--	--	--	--
	96	35.2924	0.74984	36.5465	3.77254	5.56983
	97	--	--	--	--	--
	98	70.8116	1.28576	108.129	5.19965	4.3053
	99	--	--	--	--	--
	100	33.6342	1.09525	36.4748	36.9827	5.69233
	101	--	--	--	--	--
	102	24.8002	0.85727	29.2259	28.0508	7.59944
	103	--	--	--	--	--
	104	149.577	0.5	12.9501	7.34552	16.3348
	105	--	--	--	--	--
	106	56.7041	0.88889	60.322	36.2652	8.39756
	107	--	--	--	--	--
	108	78.0306	0.66677	36.4641	9.30589	6.67262
	109	--	--	--	--	--
	110	71.0392	0.78022	82.2348	4.33454	4.98193
	111	--	--	--	--	--
	112	144.682	1.18187	27.8475	19.3613	11.1944
	113	--	--	--	--	--
	114	77.1037	0.66667	13.7258	7.4613	15.2583
	115	--	--	--	--	--
	116	45.3501	0.76202	29.5742	6.18675	11.0966
	117	--	--	--	--	--
	118	79.2268	0.93353	68.1025	25.3067	12.8122
	119	--	--	--	--	--
	120	72.3876	1.11111	80.4446	7.45224	6.91615
	121	--	--	--	--	--
	122	26.7696	0.88233	31.8679	40.0686	4.12421
	123	--	--	--	--	--
	124	8.35981	0.90909	3.81675	4.57477	5.04002
	125	--	--	--	--	--
	126	10.9031	0.56231	6.78061	21.7577	2.56872
	127	--	--	--	--	--
	128	6.52544	1.07121	13.6179	7.97258	7.69105
	129	--	--	--	--	--
	130	17.9466	1.44984	16.971	8.5755	5.92879
	131	--	--	--	--	--
	132	40.398	1.46165	17.1119	7.7641	10.3632
	133	--	--	--	--	--
	134	38.3325	0.8	23.0824	37.1517	10.6232
	135	--	--	--	--	--
	136	22.8521	0.69231	9.17586	40.3022	6.98837
	137	--	--	--	--	--
	138	73.872	1.10528	28.8211	42.5672	9.40614
	139	--	--	--	--	--
	140	125.716	1.74974	35.7314	11.2596	5.79179
	141	--	--	--	--	--
	142	48.9796	1.42857	8.13733	36.6817	4.672
	143	--	--	--	--	--
	144	24.7118	0.79154	95.2762	7.07135	3.09422
	145	--	--	--	--	--
	146	102.023	1.14286	174.862	5.16327	3.12636
	147	--	--	--	--	--
	148	92.8487	0.65213	43.1439	26.0024	2.5472
	149	--	--	--	--	--
	150	71.9801	1.05902	9.52562	12.5607	5.50722
	151	--	--	--	--	--
	152	73.4681	0.53344	34.0841	9.81111	5.00954
	153	--	--	--	--	--
	154	73.7418	2	31.5802	35.3887	3.89132
	155	--	--	--	--	--
	156	55.7606	1.53883	12.3729	3.3666	2.2932
	157	--	--	--	--	--
	158	53.6489	2.54618	10.0114	2.40362	3.69699
	159	--	--	--	--	--
	160	49.599	0.41163	10.6466	5.35868	5.61895
	161	--	--	--	--	--
	162	65.2166	1.17669	26.5545	3.60348	7.01422
	163	--	--	--	--	--
	164	65.1024	1.5	6.14127	14.881	8.0924
	165	--	--	--	--	--
	166	57.9014	0.9544	8.46114	36.2585	3.86482
	167	--	--	--	--	--
	168	17.9791	1.26337	9.08343	17.2774	5.4398
	169	--	--	--	--	--
	170	63.5983	1.42112	15.8418	11.9246	5.03444
	171	--	--	--	--	--
	172	78.7785	0.53846	73.0304	7.7766	6.89084
	173	--	--	--	--
	174	71.552	2.24974	19.6743	14.1027
	175	--	--	--	--
	176	57.9739	1.5264	92.7132	29.285
	177	--	--	--	--
	178	76.9089	0.75997	116.875	28.711
	179	--	--	--	--
	180	23.041	1.04777	42.9362	22.2569
	181	--	--	--	--
	182	51.5598	0.60878	93.625	4.03213
	183	--	--	--	--
	184	69.9055	0.85727	16.5025	12.5086
	185	--	--	--	--
	186	82.506	0.61286	17.4306	8.10616
	187	--	--	--	--
	188	65.375	0.57143	7.24187	17.9589
	189	--	--	--	--
	190	54.986	0.77259	33.3354	3.05731
	191	--	--	--	--
	192	94.8072	0.64699	97.8908	13.9191
	193	--	--	--	--
	194	65.4526	1.11111	69.645	11.1797
	195	--	--	--	--
	196	175.867	0.78271	12.9484	4.17855
	197	--	--	--	--
	198	70.1964	0.53846	12.1753	21.5847
	199	--	--	--	--
	200	68.7473	0.5264	21.449	6.38312
	201	--	--	--	--
	202	92.4053	1	17.5341	2.43891
	203	--	--	--	--
	204	307.152	0.77778	18.0069	10.7678
	205	--	--	--	--
	206	237.769	0.81818	29.1616	5.0385
	207	--	--	--	--
	208	62.2625	1.6669	17.5432	12.8245
	209	--	--	--	--
	210	52.0251	0.8	3.1429	6.47478
	211	--	--	--	--
	212	73.086	1.13336	43.3343	9.72081
	213	--	--	--	--
	214	67.6529	1.10528	15.3163	16.8121
	215	--	--	--	--
	216	11.9696	1.06689	29.9522	8.78234
	217	--	--	--	--
	218	118.939	1.71429	85.0206	7.90714
	219	--	--	--	--
	220	78.9518	0.59995	27.0894	15.0587
	221	--	--	--	--
	222	32.5761	1.11108	14.6026	1.49969
	223	--	--	--	--
	224	37.9382	1.11767	84.155	3.39718
	225	--	--	--	--
	226	18.1661	0.95665	9.44241	17.0936
	227	--	--	--	--
	228	98.3038	1	11.3064	12.7048
	229	--	--	--	--
	230	64.5473	0.90906	21.7015	8.50709
	231	--	--	--	--
	232	92.3649	0.7082	90.7764	4.6787
	233	--	--	--	--
	234	30.5501	1.68731	8.75224	8.66789
	235	--	--	--	--
	236	17.5967	0.85727	6.33271	19.112
	237	--	--	--	--
	238	56.042	0.67996	27.5776	22.6204
	239	--	--		--
	240	21.0773	0.75		22.7623
	241	--	--		--
	242	140.612	1.5		17.933
	243	--	--
	244	41.6579	1.57143
	245	--	--
	246	47.8205	1.20025
	247	--	--
	248	48.1368	1.21406
	249	--	--
	250	39.0277	0.94752
	251	--	--
	252	31.1069	0.7391
	253	--
	254	38.2253
	255	--
	256	41.0261
	257	--
	258	75.1249
	259	--
	260	49.6182
	261	--
	262	40.4348
	263	--
	264	63.3296
	265	--
	266	100.844
	267	--
	268	114.853
	269	--
	270	98.7967

## Sheet: Supp Fig 14b
	EOS	PA-SiR-Halo	PA-SiR-C3-Halo	PA-JF646
	329.151	372.523	751.543	948.075
	482.406	851.64	395.661	622.45
	127.204	409.875	231.017	473.287
	114.699	384.286	451.816	2086.55
	1380.84	667.977	495.188	425.152
	101.78	1043.27	233.874	767.986
	880.075	788.499	856.094	475.731
	278.1	579.354	682.748	644.274
	923.983	433.434	402.668	819.86
	155.643	235.978	306.597	334.891
	336.233	1555.5	292.878	591.517
	529.409	193.435	139.296	216.29
	95.2108	652.538	727.421	4322.04
	353.08	957.277	819.674	496.831
	139.706	496.275	335.65	307.588
	414.48	409.563	238.187	412.757
	502.619	699.825	1176.86	451.775
	623.582	902.153	581.464	1042.04
	115.903	651.922	626.337	362.265
	388.564	823.602	492.663	1113.48
	204.53	757.675	281.938	537.017
	814.896	133.56	385.114	828.937
	304.575	897.391	941.877	1050.14
	1289.25	936.107	567.689	402.897
	390.075	673.476	269.782	559.499
	2603.18	516.597	416.131	1049.09
	138.435	265.196	538.344	1156.53
	864.856	854.948	616.078	385.537
	143.41	330.134	649.186	536.81
	124.41	604.667	472.414	710.03
	192.155	1062.01	362.81	821.525
	571.081	517.915	211.199	885.807
	542.132	255.652	328.377	325.791
	513.99	441.932	1704.1	209.237
	216.655	352.38	579.947	502.319
	389.978	409.54	555.422	866.436
	1134.81	654.511	297.773	542.866
	255.935	483.722	241.347	696.835
	245.312	611.769	270.152	356.724
	88.5047	344.322	377.371	617.655
	429.501	752.89	477.077	774.032
	90.6256	551.831	891.836	156.226
	513.748	465.87	551.479	661.021
	616.744	746.955	401.084	707.509
	199.166	407.899	441.589	189.777
	92.3933	585.801	368.633	697.373
	1207.94	197.552	818.479	620.759
	634.348	366.894	833.329	320.014
	197.741	396.424	968.886	367.317
	1155.23	237.1	193.127	337.216
	145.134	331.495	242.547	536.991
	358.949	1281.72	153.65	596.753
	223.129	536.418	293.763	498.955
	905.563	500.108	726.318	226.189
	228.73	205.102	1443.06	403.725
	169.762	475.403	678.594	416.105
	436.851	744.588	314.017	1006.61
	316.725	685.381	270.98	678.924
	192.814	1217.64	211.342	1654.71
	111.757	288.84	674.179	950.563
	296.954	379.959	688.046	872.093
	117.052	464.243	402.309	773.586
	147.065	796.852	361.545	579.476
	447.645	429.273	267.646	696.867
	97.9796	865.411	497.301	378.841
	184.955	1110.85	887.516	570.282
	313.405	887.677	818.039	3821.07
	743.997	281.523	290.47	344.026
	772.314	490.858	269.332	795.426
	505.295	495.28	256.525	633.896
	1182.08	505.546	535.023	1097.99
	162.984	423.322	561.739	521.283
	226.03	269.171	667.856	175.9
	229.351	316.349	588.976	823.787
	218.211	518.884	356.087	582.434
	1339.26	420.348	295.175	738.998
	145.414	1115.64	512.544	330.244
	208.173	207.649	200.203	903.049
	588.661	245.698	1012.5	386.421
	132.004	1249.32	2225.15	258.334
	550.649	337.641	202.047	879.889
	1061.77	263.929	326.605	1080.85
	128.219	559.168	510.434	91.3208
	368.786	379.973	1040.26	438.05
	112.732	319.693	824.307	857.453
	632.076	169.53	705.257	722.621
	124.083	275.772	333.046	464.493
	137.961	641.592	288.718	427.67
	663.855	412.45	1156.07	526.253
	994.576	722.868	499.133	929.713
	457.297	1081.74	658.337	509.164
	143.123	467.902	181.472	833.958
	157.176	457.588	357.827	255.692
	213.114	1186.71	1162.59	540.883
	174.235	567.208	549.417	1045.92
	508.143	357.882	650.554	111.556
	363.39	807.3	886.194	252.254
	64.894	452.716	414.31	873.662
	198.686	554.829	802.897	255.104
	1073.52	637.809	2249.23	706.31
	105.278	458.464	914.025	358.226
	110.189	590.117	521.196	160.365
	583.686	535.512	195.561	291.009
	111.01	896.403	185.705	303.235
	401.614	545.787	699.105	278.142
	197.241	653.233	377.961	379.102
	333.667	680.053	666.342	438.136
	231.515	480.039	2856.52	449.96
	288.991	540.951	483.836	463.903
	509.39	470.631	184.701	175.594
	101.97	143.893	425.211	338.848
	1070.84	523.378	614.148	325.603
	92.2832	547.212	492.039	948.226
	108.371	511.687	676.761	607.952
	387.49	775.115	1446.61	1135.13
	496.278	615.542	616.898	1672.02
	954.296	384.578	369.61	778.795
	141.489	647.333	1527.67	469.472
	150.03	469.672	577.238	647.967
	499.556	507.669	660.216	539.518
	671.825	725.42	1498.63	467.002
	1181.44	682.475	115.513	177.303
	336.522	1684.93	448.845	4264.58
	188.159	311.526	493.066	559.217
	529.595	934.188	1219.95	884.333
	143.314	596.235	557.189	309.591
	650.729	287.026	868.014	468.624
	307.533	1124.04	2252.35	1088.44
	85.0343	640.893	494.15	572.468
	279.694	270.189	229.214	978.949
	1158.1	531.323	503.966	574.577
	145.007	582.996	194.808	723.027
	90.7472	474.631	510.809	326.884
	469.043	1863.1	819.15	992.544
	216.865	375.722	2049.58	523.594
	857.178	1064.13	353.917	416.287
	412.376	494.652	260.919	945.247
	388.099	159.788	331.926	679.754
	732.598	645.103	936.243	972.837
	224.346	675.826	771.871	267.671
	192.437	287.967	1774.07	956.063
	608.783	277.194	472.531	698.174
	415.955	312.206	248.084	600.843
	96.2862	459.435	339.009	636.162
	256.026	279.82	332.113	147.669
	427.375	1700.79	925.184	566.233
	672.511	185.735	587.797	1116.75
	749.028	230.923	1666.96	421.317
	204.922	496.791	465.241	796.491
	134.28	532.445	265.849	264.977
	468.36	661.704	516.895	650.445
	1105.18	454.181	1001.45	966.227
	271.465	531.058	233.762	182.754
	233.847	194.08	756.724	725.39
	508.673	397.849	746.226	322.187
	339.138	1623.66	4484.5	729.937
	314.712	146.977	447.154	396.664
	165.996	831.787	478.362	364.501
	118.194	349.692	251.535	423.891
	125.61	392.907	1453.4	720.471
	617.846	329.62	520.056	528.556
	108.115	318.692	3493.41	350.943
	139.509	633.683	418.78	424.14
	672.416	287.355	498.743	446.663
	148.553	124.185	526.228	204.695
	379.886	718.035	585.43	320.744
	879.438	898.936	4437.96	207.533
	126.308	548.22	522.289	381.983
	718.853	519.999	147.333	954.595
	757.665	277.187	1903.53	593.311
	114.062	809.141	2125.39	1433.02
	106.8	709.086	617.55	575.904
	358.43	320.144	4715.06	487.492
	924.265	803.334	472.113	994.548
	913.593	596.755	415.071	786.463
	286.148	496.131	613.004	360.844
	284.444	1563.57	494.864	744.644
	159.787	429.114	1534.72	553.881
	506.655	672.238	322.065	223.491
	980.221	213.936	341.892	4846.9
	503.826	578.492	864.294	707.634
	223.982	429.832	307.045	447.829
	327.192	743.22	254.272	507.642
	352.054	514.583	204.076	1033.33
	488.377	976.5	893.995	514.197
	218.222	213.062	722.952	580.673
	265.607	666.871	716.976	912.146
	1240.08	431.729	314.4	548.586
	78.3299	895.784	369.79	642.827
	726.383	340.273	606.125	516.458
	142.715	566.756	828.461	870.243
	437.115	442.821	584.355	388.587
	264.606	634.11	896.508	761.374
	461.553	213.4	869.271	808.289
	238.948	601.088	372.625	908.952
	514.27	773.811	372.83	737.208
	181.132	568.925	637.701	481.732
	100.103	799.127	536.495	925.737
	326.748	645.616	358.972	729.753
	213.482	266.222	763.843	853.06
	960.86	711.779	202.529	363.259
	976.038	339.005	743.784	278.503
	142.354	525.791	231.346	539.214
	357.859	812.887	238.81	801.237
	64.5579	418.551	329.747	461.601
	1025.15	862.921	567.265	692.091
	530.223	613.979	763.075	593.768
	100.298	530.317	752.926	576.179
	91.0063	413.162	397.52	1056.15
	131.622	572.697	318.357	200.2
	254.395	968.88	197.036	810.542
	355.619	556.502	856.441	462.903
	219.69	355.92	4851.09	856.964
	110.33	477.127	1851.26	287.662
	130.49	538.955	419.272	194.424
	169.518	817.693	244.058	565.832
	1251.69	727.005	249.492	588.591
	157.084	528.291	877.647	302.944
	296.198	292.452	5055.72	390.802
	440.43	1164.44	676.839	437.922
	217.592	409.354	438.656	325.276
	519.616	350.174	381.69	141.104
	107.48	952.804	798.678	356.791
	115.237	301.671	752.243	329.585
	249.494	312.327	5251.74	272.101
	214.802	104.249	622.339	878.194
	173.537	372.285	222.924	519.974
	301.527	502.564	213.631	1552.18
	108.821	155.06	195.103	686.997
	118.377	226.412	811.408	504.697
	499.203	252.862	4569.53	749.897
	255.085	255.099	433.81	784.279
	140.892	248.256	533.079	425.163
	1157.29	569.319	1436.88	555.201
	274.673	527.581	880.024	515.549
	222.139	348.353	5209.22	183.955
	442.514	254.213	480.675	4305.82
	119.227	395.56	345.432	332.184
	254.393	452.83	387.297	627.213
	303.23	1451.84	2880.75	258.956
	176.257	766.587	143.812	477.289
	306.448	253.174	866.879	878.596
	1197.29	264.27	3777.62	557.337
	65.3621	448.689	512.159	883.874
	1084.56	252.652	819.277	641.604
	259.071	274.433	418.424	198.894
	966.143	1557.37	2835.55	643.974
	1517.2	198.035	799.388	464.309
	175.207	285.497	834.114	676.345
	278.14	460.543	1208.99	271.845
	83.2606	385.362	275.341	251.699
	205.252	372.351	2249.43	1031.6
	141.562	708.62	737.399	643.129
	447.923	680.906	960.981	941.99
	113.269	939.121	779.865	674.022
	114.668	446.67	642.916	435.955
	1257.13	397.89	397.056	765.669
	466.591	1233.05	464.907	629.405
	94.697	604.282	912.33	590.287
	1188.84	667.811	837.295	282.241
	190.038	834.04	711.574	123.584
	289.211	330.806	688.557	837.055
	471.941	594.132	742.291	587.479
	564.529	368.313	565.319	774.318
	165.58	622.995	755.045	200.072
	508.199	298.409	283.768	659.553
	168.837	448.754	967.72	1018.89
	113.627	531.766	925.108	235.805
	225.804	829.844	256.128	720.538
	794.538	141.396	211.994	318.029
	101.01	861.097	1288.35	403.845
	163.478	520.146	670.467	1156.2
	484.889	664.943	409.052	401.92
	97.6774	583.796	361.446	235.404
	183.618	654.621	1742.4	227.44
	749.769	723.229	1336.22	467.328
	177.545	190.301	524.212	728.307
	170.409	312.586	398.128	221.062
	206.086	514.924	162.692	261.71
	199.581	336.603	293.983	518.456
	198.298	699.879	914.003	395.4
	922.638	871.455	134.226	107.949
	102.775	487.504	627.469	301.174
	148.217	290.506	244.157	374.726
	114.633	296.424	466.993	822.321
	1379.66	549.117	289.87	820.073
	429.996	646.546	1230.6	1621.72
	505.112	613.476	840.042	347.605
	106.443	486.15	226.403	475.907
	399.437	492.623	268.781	325.035
	2421.15	662.025	417.866	814.182
	801.327	191.66	546.396	734.628
	475.408	765.461	514.519	825.169
	1232.4	447.232	682.077	478.594
	1435.13	511.558	206.51	764.604
	173.119	786.862	153.608	368.809
	442.979	317.198	242.364	121.797
	857.074	259.754	1230.51	4024.21
	160.612	341.531	778.165	436.756
	412.184	351.966	247.545	637.071
	650.886	266.458	297.423	287.73
	107.921	439.232	146.697	473.162
	225.033	244.981	494.699	1077.31
	130.255	1211.73	326.582	646.796
	185.617	384.591	1394.64	268.077
	519.842	662.349	691.068	818.499
	91.4389	131.178	1976.22	648.717
	105.448	581.578	511.749	703.684
	89.779	444.524	970.166	417.241
	81.7353	379.267	1217.09	771.319
	965.057	293.522	430.924	150.331
	564.579	371.926	606.766	484.26
	1282.98	769.348	984.595	786.928
	323.84	245.788	108.645	1137.69
	86.6521	274.36	435.738	367.81
	2198.26	361.671	877.011	342.871
	372.441	411.013	1298.62	643.216
	203.794	792.587	228.257	842.21
	915.456	732.104	341.386	515.035
	459.443	656.179	601.025	324.431
	305.196	1688.13	702.017	585.867
	526.784	269.91	181.815	845.402
	206.924	347.926	694.762	341.638
	148.362	387.134	809.824	575.739
	123.25	668.342	833.255	805.056
	150.877	1824.98	174.286	367.043
	125.604	306.062	1044.17	598.006
	758.609	313.363	1116.86	940.335
	84.4032	360.707	210.013	387.7
	350.226	600.531	394.979	191.837
	1366.49	538.61	967.14	602.242
	695.16	309.195	189.039	278.749
	222.198	434.861	239.285	450.038
	281.597	801.019	257.288	1308.73
	1887.14	382.67	949.17	560.367
	1042.58	256.417	781.403	259.08
	141.762	494.11	228.191	348.513
	1565.02	317.675	3841.29	407.238
	237.441	545.431	665.141	313.769
	409.894	876.358	540.247	472.404
	259.291	747.251	3530.79	421.544
	187.457	304.743	823.448	382.851
	150.502	1034.18	781.685	182.452
	922.888	202.397	1588.72	263.361
	93.1388	371.358	937.979	182.211
	102.979	256.598	637.115	359.781
	309.837	903.702	383.12	761.653
	192.055	623.045	725	863.595
	139.224	578.867	886.502	961.258
	238.871	733.939	510.723	324.049
	89.6573	845.835	173.357	710.506
	213.683	487.261	1019.99	574.207
	150.033	844.934	1067.11	180.266
	354.661	254.031	356.374	759.185
	106.139	953.101	545.376	685.588
	438.401	387.428	720.265	711.168
	446.085	865.43	595.814	674.751
	168.883	449.324	264.92	612.165
	903.843	325.565	314.539	350.521
	234.363	232.271	574.249	103.624
	897.704	862.392	514.252	3677.94
	272.751	644.636	192.661	331.542
	1299.98	417.922	1104.68	744.412
	230.436	870.639	631.469	344.88
	459.28	607.655	491.261	252.511
	375.533	161.875	695.372	1151.37
	93.7724	467.294	1096.88	549.763
	327.681	675.623	766.514	268.96
	148.128	749.965	316.177	734.65
	109.943	486.648	885.209	792.553
	154.318	1123.52	533.15	803.597
	141.652	662.683	495.454	705.896
	496.786	516.243	910.867	441.155
	88.8632	364.915	567.741	740.816
	361.142	614.917	666.751	503.296
	121.657	726.538	133.957	351.367
	1158.53	376.195	1968.17	631.59
	274.61	660.125	149.247	1167.95
	105.059	392.939	216.563	407.191
	1706.87	1903.28	792.961	291.512
	238.196	1102.43	496.596	701.223
	403.259	463.623	628.488	681.069
	218.264	1232.98	668.141	594.595
	1667.89	1190.38	1249.68	470.656
	800.129	518.949	428.18	285.311
	540.266	344.271	630.347	219.978
	174.354	350.493	922.767	282.495
	266.219	388.417	1806.08	994.306
	973.1	365.292	174.639	546.777
	106.334	234.287	282.504	398.611
	98.4529	376.823	929.222	689.259
	182.8	418.857	458.256	300.433
	683.536	1015.45	514.806	696.378
	419.92	465.575	2025.56	863.315
	100.574	143.087	609.121	219.199
	674.92	936.829	591.578	189.958
	555.368	649.965	1946.7	669.42
	127.229	422.18	899.661	354.068
	251.476	594.477	1571.01	396.614
	377.645	434.362	291.381	654.965
	245.282	153.631	733.593	1828.25
	1079.99	403.88	969.032	270.688
	225.727	374.677	488.515	307.199
	1786.18	1477.24	596.832	363.626
	1548.17	644.079	298.523	324.091
	453.499	418.943	740.857	679.474
	473.696	323.343	246.779	269.66
	323.495	444.873	503.528	458.306
	98.4561	193.645	283.084	650.266
	92.9148	339.707	770.038	573.904
	171.291	393.582	465.631	207.391
	616.958	483.078	1321.46	397.359
	170.131	428.574	373.17	298.74
	283.712	209.344	980.948	818.928
	119.862	337.622	907.829	618.399
	952.897	385.83	1872.69	138.847
	101.389	125.804	485.574	1305.94
	124.192	443.231	1008.9	447.448
	220.09	605.735	592.766	672.53
	1535.37	1061	1752.78	587.782
	266.364	735.438	649.753	319.004
	475.871	381.851	797.263	728.572
	138.398	1350.83	620.874	745.777
	1654.23	141.849	2457.01	694.855
	115.065	484.223	612.452	406.774
	1797.97	379.701	948.708	642.014
	383.655	479.891	830.521	456.41
	306.164	313.494	599.972	156.114
	162.884	808.334	745.222	4394.21
	235.528	572.325	873.669	364.63
	746.574	885.138	224.211	690.882
	231.046	251.93	825.88	395.053
	176.108	703.676	361.344	533.89
	113.616	497.244	394.498	993.471
	104.371	728.892	367.963	513.715
	133.658	549.849	959.548	118.839
	1269.17	546.603	619.125	844.608
	931.207	653.337	165.084	818.695
	159.024	309.429	320.042	439.253
	169.292	583.69	974.501	824.26
	976.998	301.497	1084.72	652.88
	208.258	564.178	167.391	715.2
	269.815	562.208	951.615	259.598
	100.653	675.228	407.465	539.674
	199.988	387.709	400.577	777.714
	341.396	221.505	358.228	1257.63
	80.2206	605.78	925.096	141.972
	1703.24	404.604	214.241	316.703
	318.157	869.521	684.648	769.62
	577.634	473.345	334.719	632.761
	250.766	338.898	260.304	466.13
	779.402	3084.79	363.802	512.473
	1483.7	735.399	603.568	314.333
	1668.3	581.324	928.745	345.584
	421.975	265.615	559.457	829.093
	303.324	731.817	356.168	577.736
	166.687	293.083	861.717	493.461
	198.327	315.458	2368.8	635.854
	117.155	424.116	275.266	301.281
	171.411	636.2	864.819	585.763
	204.487	364.176	1925.54	804.703
	673.106	359.974	986.999	450.431
	174.496	1031.25	1826.67	227.557
	1077.16	482.136	1075.3	289.347
	476.273	781.019	605.902	162.836
	123.011	378.28	692.11	692.828
	208.339	504.692	978.837	297.684
	289.645	173.805	252.649	411.244
	1035.23	643.12	665.998	586.401
	280.646	703.045	776.772	1808.67
	253.856	334.732	764.384	345.24
	1410.98	169.407	436.192	188.583
	1508.26	387.489	206.676	405.18
	1682.12	77.3908	184.364	830.408
	573.091	195.556	1013.5	310.92
	349.061	823.546	262.747	466.091
	269.749	534.843	742.669	531.22
	170.972	827.569	382.443	584.563
	139.046	106.702	329.655	188.49
	213.982	409.024	566.217	272.392
	296.313	124.303	842.393	246.266
	189.597	1556.05	182.857	281.515
	110.425	643.994	832.218	853.633
	471.572	79.8956	202.373	640.123
	479.052	128.619	1670.87	363.729
	168.911	207.109	166.676	1698.24
	122.143	695.209	323.204	806.163
	229.654	285.859	869.182	1054.63
	181.94	201.733	438.107	386.343
	197.678	674.588	917.784	370.162
	759.414	174.629	220.042	638.744
	199.97	563.295	1008.63	741.387
	622.364	838.399	660.566	768.444
	1475.32	576.995	865.453	333.337
	1584.84	481.949	220.31	408.527
	819.854	1553.37	1184.57	342.804
	572.471	1531.81	492.098	135.988
	228.088	1282.39	911.975	3954.33
	150.373	937.12	623.585	428.078
	210.222	550.502	306.194	713.415
	230.862	271.136	687.629	256.649
	120.289	496.637	927.02	390.595
	279.03	513.439	377.532	1127.52
	88.3756	796.517	180.986	555.357
	129.392	301.184	576.718	145.427
	398.071	1211.6	328.759	835.089
	269.32	286.84	632.986	978.986
	242.341	473.699	749.054	545.576
	350.696	1013.5	456.422	706.757
	505.718	478.623	365.801	465.614
	106.709	650.388	513.29	679.598
	615.816	313.57	169.351	474.119
	791.4	260.738	869.533	465.985
	194.346	349.455	678.23	687.974
	1710.13	355.142	741.464	1252.66
	73.2218	430.331	629.543	308.921
	1645.15	547.786	469.804	783.151
	239.811	1052.82	1437.91	742.967
	1058.92	606.959	702.541	1052.01
	832.708	187.726	458.613	432.556
	269.692	513.116	469.196	334.808
	258.36	542.497	522.491	526.243
	144.916	919.39	338.611	1073.39
	163.134	397.098	857.592	574.48
	172.29	965.084	442.186	486.555
	151.254	239.051	633.977	664.095
	105.96	316.474	727.088	316.888
	368.184	434.804	375.84	663.147
	451.949	582.065	202.258	1045.24
	113.445	1511.39	811.838	176.654
	144.443	896.351	317.774	196.948
	1255.73	531.998	601.098	441.022
	402.852	581.59	2075.9	709.28
	372.014	423.085	546.183	282.926
	351.722	424.088	193.706	538.075
	249.331	415.908	216.357	529.784
	144.56	222.338	678.646	487.503
	187.202	1030.21	2230.6	376.995
	1052.09	197.234	233.376	244.371
	376.886	470.785	343.511	457.603
	745.708	346.123	915.639	395.507
	275.011	518.828	2304.58	443.911
	481.359	522.617	364.186	318.061
	364.184	570.781	848.714	427.469
	246.613	291.727	196.042	426.433
	143.681	345.819	863.877	387.331
	130.263	708.57	2001.57	228.126
	218.098	194.346	163.805	379.058
	157.48	892.817	485.43	346.277
	182.329	815.217	835.999	1056.28
	439.61	278.407	217.561	774.373
	467.636	293.133	450.135	285.194
	391.99	204.334	803.24	1623.44
	700.385	557.353	708.705	484.447
	642.267	421.566	265.321	516.252
	163.341	311.791	746.998	479.876
	1542.02	394.985	675.37	371.656
	158.575	496.464	196.874	855.562
	403.521	256.934	243.099	757.445
	1478.42	741.112	1052.27	848.774
	146.758	664.722	900.296	268.25
	357.746	1288.89	287.49	586.336
	173.855	423.41	153.769	524.984
	77.556	1262.97	854.937	4036.65
	127.627	211.325	2022.94	798.267
	160.964	195.948	464.006	497.908
	151.342	207.158	319.325	1489.7
	1112.79	415.596	292.278	727.869
	351.885	1666.92	493.31	116.211
	193.524	407.508	900.831	421.742
	199.241	384.985	211.229	966.911
	1047.58	253.755	420.289	484.72
	535.439	327.923	841.155	872.133
	605.653	418.899	899.671	742.789
	1354.08	220.229	236.553	505.606
	224.045	513.267	470.913	704.945
	293.872	512.732	612.338	338.952
	1420.73	295.332	756.122	755.017
	517.242	601.131	910.636	442.235
	550.284	841.073	886.469	292.809
	873.776	499.051	292.545	942.722
	163.364	611.414	1024.44	971.001
	134.511	1715.3	413.088	545.717
	221.844	785.616	691.729	324.618
	261.095	384.817	345.529	782.807
	405.098	579.907	1046.99	494.779
	106.363	589.694	348.047	494.325
	915.571	472.072	623.445	785.275
	1199.49	487.597	1011.55	324.268
	716.987	243.784	445.852	783.821
	109.631	905.514	670.125	187.116
	1416.36	276.887	782.199	1143.5
	373.02	804.422	836.733	335.66
	322.974	554.564	250.142	452.632
	1322.61	412.162	940.354	569.459
	94.5075	766.535	671.413	313.37
	294.851	654.099	1987.97	525.967
	1005.98	366.44	792.569	976.589
	195.318	177.963	2250.14	290.952
	101.165	379.47	199.934	241.358
	116.558	360.758	763.058	760.263
	195.184	399.929	541.875	403.565
	293.157	847.666	1965.23	331.533
	209.309	424.531	435.465	518.507
	360.881	415.369	956.728	495.184
	2086.11	264.27	344.125	359.798
	638.085	417.046	2034	232.578
	830.141	675.713	1120.27	276.254
	1912.25	841.422	976.926	476.939
	123.826	388.698	1331.42	513.663
	595.963	637.471	2823.31	237.48
	162.648	464.141	1441.22	518.655
	512.442	635.8	2381.86	596.221
	1356.55	734.219	1587.99	347.617
	117.545	739.299	338.81	224.165
	650.195	355.848	1106.57	422.923
	428.308	270.89	580.146	212.107
	163.694	319.951	680.794	343.863
	337.976	559.75	1220.53	856.018
	204.025	569.809	449.384	472.727
	155.029	431.379	2132.09	128.988
	341.134	950.181	1380.77	1527.16
	103.868	634.321	578.773	338.573
	232.114	668.189	869.596	754.106
	357.449	395.674	1764.8	607.288
	605.545	531.408	1303.61	326.72
	385.154	388.137	435.974	779.007
	90.2912	233.737	2035.81	749.509
	1192.49	255.792	155.325	648.43
	472.476	542.561	1016.89	351.698
	210.563	398.042	566.774	697.346
	128.004	155.331	1314.97	489.233
	102.766	291.324	155.696	301.718
	236.136	688.856	1048.58	4295.68
	361.967	347.14	922.218	362.743
	270.18	547.852	308.075	1289.65
	751.007	492.582	1101.11	687.506
	630.625	824.207	226.791	359.077
	823.446	316.647	847.717	313.173
	209.995	243.67	229.471	1169.65
	314.317	279.185	946.904	402.323
	125.783	253.916	650.868	177.604
	118.701	1339.66	976.153	940.16
	219.642	805.449	150.666	770.197
	257.946	396.457	593.331	430.195
	233.321	491.78	375.418	596.271
	1129.75	401.003	1016.88	577.008
	542.452	131.774	204.832	893.095
	88.0053	480.539	525.368	305.155
	143.086	265.177	280.279	523.681
	1507.66	1092.48	1303.86	978.677
	697.727	305.931	434.111	1235.34
	196.11	599.643	614.899	93.8117
	276.485	255.604	368.784	289.232
	272.196	720.228	490.222	688.36
	299.315	883.054	548.557	372.747
	557.052	555.965	1511.74	814.465
	151.552	913.724	458.58	731.942
	553.641	1328.85	685.769	412.867
	350.042	346.386	700.827	453.878
	264.782	1180.77	610.296	397.516
	93.3727	555.838	1580.89	332.077
	191.224	332.475	848.453	761.491
	284.971	458.471	1296.61	926.902
	319.341	373.558	313.158	451.513
	147.241	896.419	696.779	414.402
	559.027	227.359	1305.77	571.585
	1183.96	771.849	659.954	299.139
	121.809	205.98	2024.73	517.374
	482.791	381.237	158.973	843.767
	108.208	788.187	460.432	356.33
	1116.14	589.439	1392.64	363.473
	446.345	391.829	531.569	129.556
	713.241	217.35	1701.83	403.342
	359.184	635.216	342.096	708.378
	519.68	319.801	402.813	442.938
	840.253	473.192	1523.34	417.562
	368.649	584.572	376.394	712.112
	175.542	237.987	872.518	564.544
	185.133	313.221	301.799	315.165
	163.088	497.375	360.488	252.383
	321.826	443.273	475.117	349.225
	197.981	806.191	1249.67	318.24
	588.129	287.213	1025.02	417.361
	422.732	826.922	563.96	304.729
	633.917	305.274	215.954	382.408
	433.476	556.97	363.335	316.026
	884.487	586.972	1320.37	270.015
	127.648	260.672	608.011	389.524
	219.267	478.926	722.744	327.933
	513.186	1281.72	650.691	428.378
	98.8763	474.65	568.169	1079.3
	440.959	768.868	827.681	445.509
	352.336	322.017	1308.24	1455.24
	194.359	528.092	786.165	502.254
	456.604	365.248	322.559	627.176
	275.012	231.524	174.727	664.73
	102.435	1025.17	245.289	292.815
	109.21	541.952	1294.69	627.551
	196.85	752.906	488.03	850.475
	270.075	323.075	1369.85	261.732
	825.374	438.111	577.061	619.826
	106.822	344.949	468.473	377.014
	770.416	200.486	1016.53	653.849
	987.026	529.315	170.511	420.128
	110.52	547.782	1131.88	222.447
	156.843	234.703	618.989	4219.96
	355.952	270.902	223.796	578.795
	550.574	289.18	250.867	1149.87
	203.349	164.62	198.543	598.217
	393.294	539.089	1050.52	482.596
	193.267	276.916	397.668	350.4
	537.844	307.664	1250.72	1055.68
	927.301	787.872	728.158	418.505
	252.949	740.727	209.425	1150.4
	250.675	961.774	448.896	763.755
	354.566	280.104	831.872	534.174
	180.266	216.425	831.835	644.186
	105.304	714.915	1230.42	610.566
	240.5	408.839	866.032	651.478
	269.042	1265.04	565.956	312.234
	286.467	205.607	194.288	218.193
	71.9916	929.782	1448.4	803.358
	706.013	473.161	519.718	1036.6
	372.727	467.518	763.324	668.833
	486.334	350.873	219.383	646.608
	690.068	247.134	194.696	338.242
	100.631	304.158	423.247	897.059
	547.476	283.007	277.064	678.189
	157.248	204.25	170.019	575.856
	688.181	499.845	992.356	681.419
	201.525	636.502	289.604	329.797
	710.044	637.115	880.109	136.714
	717.284	1022.09	462.329	266.324
	244.692	424.733	240.464	668.871
	115.863	755.901	265.123	794.606
	258.117	1371.05	782.355	362.749
	179.587	180.727	483.939	367.36
	114.704	553.518	994.162	272.146
	108.752	592.927	168.305	503.763
	609.629	399.893	470.407	929.32
	73.6551	458.281	413.875	123.567
	621.918	760.506	516.3	587.86
	553.073	793.43	643.276	209.935
	154.096	514.176	381.592	411.907
	164.778	597.042	400.485	751.491
	535.808	386.262	824.716	438.07
	64.0335	970.596	483.822	415.76
	184.635	463.023	360.094	645.998
	93.0484	408.217	378.708	345.092
	744.263	509.319	279.148	401.04
	192.006	257.409	375.693	197.928
	149.918	351.379	653.571	303.346
	113.736	435.112	335.357	521.171
	210.975	422.03	358.341	425.208
	1136.96	517.347	433.806	245.563
	103.737	812.646	1116.7	474.353
	179.82	646.741	144.344	422.794
	98.5101	431.031	295.352	313.03
	123.427	451.655	201.669	233.11
	565.055	555.636	652.601	393.046
	88.7934	571.888	172.154	297.852
	685.202	538.153	287.838	1065.71
	145.445	2065.12	310.131	529.74
	203.146	411.565	330.951	1803.27
	327.738	746.656	135.306	1304.81
	892.683	298.224	222.352	753.2
	522.35	170.3	233.24	390.919
	234.637	838.969	273.3	203.172
	886.181	449.95	265.884	736.265
	196.258	625.725	193.823	778.382
	405.158	303.507	401.104	769.804
	180.652	371.584	319.932	727.176
	161.944	338.104	475.021	343.36
	161.305	242.08	267.339	905.888
	198.541	1094.86	689.52	722.162
	92.0511	749.028	388.948	210.858
	1099.4	452.732	577.452	3902.53
	267.9	286.767	359.879	414.328
	862.986	449.183	289.844	1192.73
	91.245	439.944	244.647	660.219
	849.951	356.399	390.977	389.45
	87.1731	669.45	308.731	473.42
	662.495	672.228	353.807	1080.1
	154.42	394.885	329.633	373.022
	92.6337	306.39	2240.93	204.066
	324.587	112.568	242.595	474.343
	112.92	301.786	1283.54	750.481
	169.241	574.529	3264.6	531.35
	350.615	524.293	153.737	703.818
	462.288	343.739	2688.51	538.544
	334.193	270.489	314.803	671.389
	125.798	566.203	365.304	404.465
	299.289	1374.1	237.077	472.336
	232.083	806.496	2872.43	771.605
	237.819	239.649	280.023	975.846
	139.692	627.363	205.604	827.661
	1029.36	410.954	255.684	564.928
	158.337	264.075	136.546	356.988
	182.964	390.117	989.576	711.664
	78.9787	339.63	283.703	459.421
	102.566	423.122	281.769	481.981
	491.689	445.892	305.307	619.268
	80.1024	417.303	181.8	472.4
	1412	763.978	435.231	359.938
	547.507	985.625	364.674	627.73
	109.337	673.34	426.641	868.551
	293.085	782.764	278.943	447.745
	404.725	1316.11	391.861	812.177
	426.302	322.464	244.775	462.265
	623.801	761.871	260.514	604.006
	469.809	378.63	286.913	1017.62
	89.1725	517.804	235.256	180.118
	320.619	441.951	167.211	489.27
	200.35	850.118	216.271	335.181
	145.582	122.429	339.163	615.496
	1798.94	713.455	279.717	475.045
	239.201	666.684	233.359	512.851
	72.3241	1268.54	3036.83	702.351
	169.948	537.82	145.451	578.593
	370.045	766.534	295.675	295.77
	349.71	331.587	574.343	155.735
	486.426	236.65	3122.68	330.683
	98.2893	211.775	259.284	490.501
	714.769	460.294	225.761	433.994
	580.79	327.288	311.427	301.463
	248.619	478.737	433.934	367.443
	365.292	763.019	511.199	479.338
	130.365	227.8	2385	413.738
	845.183	390.893	314.787	305.533
	1687.53	683.523	278.051	500.532
	367.467	731.125	227.906	335.817
	558.823	1100.45	1424.4	1089.34
	547.353	370.177	855.545	485.413
	224.324	370.482	2572.77	1006.8
	93.1884	617.317	284.841	1256
	1865.16	307.671	378.912	533.871
	212.582	708.064	2340.82	634.784
	234.897	883.004	2446.56	335.001
	435.018	504.671	320.3	749.713
	149.227	879.881	215.164	811.49
	514.676	342.711	1025.7	770.619
	371.421	627.619	316.819	728.075
	87.778	308.694	1987.13	379.803
	126.33	467.244	297.367	695.302
	917.927	790.257	210.495	441.061
	1040.67	333.69	676.322	4034.92
	81.703	1052.2	300.74	701.427
	698.959	286.584	2044.72	1499.19
	81.5785	128.078	204.908	747.366
	782.326	306.155	253.842	395.146
	1070.03	450.33	806.786	768.799
	662.63	308.54	2054.29	1016.26
	553.819	572.66	286.438	593.146
	1682.81	145.625	289.896	1097.48
	448.079	401.019	648.511	897.165
	352.223	282.428	1842.1	518.482
	892.408	262.031	254.155	596.637
	420.854	159.955	338.514	480.311
	86.4619	641.04	811.347	711.171
	115.173	1211.35	560.537	446.567
	189.796	316.242	1829.95	325.566
	264.1	348.993	234.266	866.672
	179.36	526.65	1159.34	989.939
	452.012	400.023	1640.49	613.535
	1957.18	1547.63	317.745	459.974
	1274.34	200.826	2044.32	409.505
	1159.28	697.987	194.005	954.938
	537.153	218.688	760.361	750.956
	1001.78	835.15	657.617	427.303
	90.4537	128.043	2317.18	479.238
	1708.71	384.461	257.983	301.643
	307.407	284.193	636.843	323.351
	498.812	239.846	862.439	797.051
	643.854	490.878	235.858	1074.2
	598.582	419.073	205.84	540.029
	87.7311	172.688	242.276	542.929
	280.001	196.313	553.337	342.943
	149.684	513.365	429.797	575.989
	769.242	1076.67	815.647	1004.07
	1558.8	448.414	182.395	202.273
	277.906	573.053	308.83	510.953
	961.168	1507.43	304.649	428.204
	92.9584	914.395	670.711	609.343
	91.7106	1234.53	221.018	333.443
	766.374	558.22	233.687	135.068
	819.248	343.981	726.762	504.912
	100.276	551.33	342.644	532.133
	557.688	399.15	629.51	175.019
	210.551	848.997	1691.89	234.001
	900.913	237.16	450.598	418.573
	128.842	679.283	368.534	420.644
	215.169	596.788	450.32	336.443
	1319.01	481.494	419.76	654.887
	257.278	575.25	296.337	372.434
	404.146	345.649	494.091	431.07
	626.246	324.373	285.639	336.339
	1007.17	275.692	455.304	327.414
	650.055	260.869	684.159	1137.8
	567.596	419.583	302.199	162.938
	288.329	243.086	371.019	409.258
	71.7554	371.41	223.541	685.829
	1833.47	881.613	701.687	529.147
	777.848	430.441	307.214	720.187
	925.71	271.821	521.13	559.387
	376.127	358.781	385.633	301.63
	505.028	504.052	323.128	641.627
	745.539	767.941	911.597	822.783
	332.559	644.855	176.329	634.865
	887.352	490.702	1353.84	712.741
	95.9476	1952.7	240.381	311.698
	363.056	355.075	190.112	894.113
	2758.01	724.47	3069.3	694.66
	151.403	1949.58	304.423	225.024
	450.583	382.843	1427.72	4226.92
	504.954	1059.31	399.931	609.877
	1316.77	459.824	472.275	978.762
	1030.46	578.086	344.112	656.728
	277.176	391.537	386.611	389.941
	289.024	565.251	229.338	463.383
	717.793	442.864	260.077	1035.31
	634.14	202.148	303.462	472.841
	1548.88	238.589	1152.25	216.261
	838.418	983.974	177.391	1056.81
	777.344	299.775	179.352	935.145
	215.199	367.441	180.373	475.832
	459.975	191.753	516.641	570.294
	821.389	258.746	580.848	421.11
	599.683	325.854	416.694	684.628
	1652.46	539.205	284.173	340.292
	233.876	226.579	222.669	790.631
	275.509	308.888	998.195	905.433
	1547.96	339.931	188.634	1433.73
	656.028	549.862	2311.95	596.684
	425.119	802.927	234.947	385.972
	274.452	602.14	2032.37	693.358
	118.298	391.65	200.361	724.053
	506.835	189.333	3268.46	419.298
	1213.73	399.669	4413.86	521.848
	143.056	392.395	394.689	270.888
	221.321	332.628	4009.63	353.735
	614.508	2394.08	609.556	636.913
	893.489	640.522	2831.24	755.514
	334.653	208.412	364.615	403.929
	213.046	1320.7	2313.72	784.845
	288.694	373.685	408.163	432.32
	1858.1	2216.89	795.891	391.954
	408.178	224.426	303.531	625.834
	146.212	363.582	2221.34	234.137
	616.952	226.265	331.751	928.618
	135.137	1125.24	2483.29	317.546
	688.903	428.434	623.195	229.441
	135.837	715.958	404.259	192.653
	143.671	420.625	199.337	652.202
	153.829	613.251	896.503	366.724
	918.133	840.588	771.597	526.874
	42.783	579.979	2127.72	603.492
	86.7525	619.199	468.377	389.538
	635.736	1436.56	378.16	288.509
	123.094	314.978	1048.33	369.598
	175.745	636.631	2628.72	479.351
	981.681	832.45	533.26	151.994
	215.803	312.844	349.091	397.639
	689.313	747.695	393.272	509.587
	1390.11	210.568	240.626	269.12
	869.334	752.672	1037.36	432.997
	450.503	231.379	2294.05	183.441
	995.35	840.841	885.432	280.653
	761.311	411.656	430.679	319.088
	319.322	502.675	231.765	1054.09
	201.258	604.727	315.86	557.918
	78.0355	786.939	1083.03	248.622
	54.9447	1380.39	2552.21	651.906
	339.88	285.748	466.987	603.802
	137.403	359.514	561.355	521.977
	240.029	277.344	204.715	355.831
	254.208	183.683	1236.42	572.07
	71.226	583.678	3458.93	670.353
	291.73	660.589	333.983	667.603
	231.082	250.269	316.261	1031.53
	799.916	441.714	174.757	500.594
	1465.05	628.131	1210.12	509.428
	706.779	455.086	3840.66	547.241
	1521.85	847.193	283.202	3727.03
	322.441	554.554	857.894	293.887
	994.963	780.982	200.61	1090.05
	261.011	431.213	3453.83	583.421
	232.508	496.339	441.167	108.328
	502.512	826.184	331.665	437.754
	1486.43	311.893	3824.8	953.984
	1430.7	1166.31	394.873	410.236
	758.902	320.976	984.995	195.076
	151.131	204.67	617.798	126.483
	286.965	422.433	3440.19	971.225
	96.9175	443.187	342.448	789.194
	858.345	487.815	558.842	410.653
	257.315	298.27	816.733	824.289
	451.933	1079.15	3527.05	384.804
	294.79	341.062	425.069	675.975
	227.803	1990.98	514.972	324.728
	606.753	492.474	616.998	275.741
	125.191	346.217	413.792	750.512
	157.158	310.152	691.443	961.855
	99.3849	475.02	3403.14	1188.27
	427.421	237.784	235.73	701.355
	113.884	340.496	1761.84	472.873
	610.872	348.794	507.155	768.272
	1683.16	129.337	334.634	704.287
	855.251	360.401	3421.45	746.869
	734.142	300.532	349.366	561.457
	833.417	337.137	1975.45	227.829
	413.265	1016.03	3124.42	226.843
	560.035	774.314	794.799	1094.05
	386.492	507.908	463.173	790.773
	290.139	259.924	4209.13	455.531
	277.91	479.898	189.013	810.938
	828.999	466.524	587.814	299.112
	296.126	345.712	2762.69	224.17
	292.22	1963.14	649.184	715.352
	118.522	1133.3	449.098	466.352
	164.231	339.91	566.89	966.931
	206.99	896.322	4334.7	179.199
	1843.17	518.906	1154.65	801.274
	678.843	287.493	406.009	330.346
	120.763	453.635	836.922	444.255
	299.508	517.809	570.276	515.277
	419.481	311.332	413.918	308.464
	217.7	127.686	3365.5	575.65
	219.658	400.677	1103.38	163.13
	147.694	642.498	1099.62	241.366
	470.488	314.299	480.652	406.044
	253.18	518.208	571.774	500.586
	200.399	562.322	3389.9	424.178
	250.159	778.348	1077.61	415.696
	661.44	611.494	765.396	726.675
	270.478	764.467	260.075	445.243
	503.033	1834.02	3893.31	369.566
	107.882	308.068	960.431	155.201
	203.197	1790.2	164.519	185.063
	586.537	660.48	820.079	483.978
	85.412	517.75	418.682	446.256
	177.092	332.665	3900.35	1155.99
	626.797	83.7485	1211	955.394
	1582.69	1172.62	211.728	709.962
	917.192	347.841	3479.91	603.039
	264.454	452.546	906.613	748.857
	490.746	641.244	302.812	272.938
	293.654	410.747	708.666	859.611
	251.176	742.541	3188.86	736.419
	793.146	441.475	254.127	1013.25
	304.262	335.031	849.595	1126.85
	120.573	225.213	2605.78	390.862
	465.986	382.641	308.557	608.4
	574.64	699.578	1108.61	418.74
	109.444	214.025	3472.17	144.696
	402.523	425.408	504.431	3567.02
	64.9877	535.919	518.088	284.798
	870.929	631.181	1753.69	992.227
	75.4963	498.329	823.837	718.023
	131.555	332.41	3509.93	380.711
	206.535	1125.62	286.203	387.945
	147.597	506.775	616.614	1001.14
	1563.52	360.128	452.349	380.995
	789.052	824.964	3112.29	313.53
	540.777	328.029	397.172	193.667
	195.955	244.665	3391.27	852.136
	814.364	437.527	292.296	844.839
	166.926	556.408	3026.39	802.8
	172.865	260.071	2864.13	727.966
	507.675	229.682	275.397	430.539
	134.003	893.231	1961.19	703.445
	121.527	364.203	2732.57	389.271
	240.543	207.448	261.722	224.097
	216.112	555.266	2199.25	869.669
	349.522	181.222	433.622	1013.29
	67.2084	393.479	2878.7	513.069
	86.5649	310.917	187.487	500.348
	191.617	639.612	274.633	479.499
	146.108	204.475	2234.17	786.021
	971.986	161.706	313.162	1069.24
	177.851	377.072	190.642	516.558
	1414.76	360.257	2007.98	555.715
	834.272	929.315	314.736	360.122
	161.533	638.64	241.925	400.42
	1517.93	1097.2	2146.47	733.027
	114.301	353.077	222.155	766.354
	197.632	497.915	1554.9	286.234
	224.242	427.524	305.902	416.086
	260.922	348.531	2042.28	184.905
	306.482	399.543	426.095	806.666
	448.67	534.997	1780.83	267.16
	65.532	1544.67	92.7042	583.897
	186.665	638.996	508.489	656.285
	216.88	277.684	352.917	584.726
	131.99	337.7	1747.31	865.692
	82.5221	425.449	260.658	301.649
	600.113	116.479	1875.86	256.063
	2211.16	474.178	1003.01	639.798
	289.706	253.683	1974.12	354.559
	1390.31	120.082	870.61	530.206
	78.5966	410.078	2011.51	435.924
	226.443	318.244	1371.03	350.008
	295.824	470.257	1759.52	1066.8
	199.835	372.666	865.224	179.571
	1569.37	283.919	278.482	397.571
	104.942	599.464	945.544	540.531
	219.993	870.669	1706.33	295.828
	717.529	621.909	476.044	256.943
	117.346	377.224	228.44	428.16
	99.2506	1747.91	1381.86	438.701
	258.191	408.481	300.17	474.476
	656.133	291.51	1840.43	468.168
	1906.25	607.532	473.74	271.386
	613.346	662.203	397.353	306.599
	108.852	289.029	385.054	420.967
	95.1412	860.38	138.232	267.203
	820.409	348.018	1759.02	1042.69
	478.528	654.09	684.663	363.839
	175.362	255.379	834.213	608.745
	466.841	766.838	334.431	577.976
	227.736	551.74	2258.42	385.651
	1072.79	727.146	1152.76	282.161
	1365.95	783.772	846.337	826.788
	104.784	472.713	305.726	692.692
	184.353	262.044	3309.67	839.535
	132.397	470.623	920.127	1072.95
	807.378	274.28	1044.8	478.808
	302.577	439.344	364.962	821.849
	157.159	562.819	3013.61	481.819
	174.663	421.743	863.205	165.567
	121.606	314.198	865.478	3838.5
	535.781	638.492	496.822	325.439
	1072.87	296.028	744.983	1100.99
	1251.82	601.279	1645.47	689.808
	525.356	498.164	3323.31	434.54
	150.37	469.842	856.692	402.273
	300.152	283.665	414.834	818.067
	109.942	362.689	3278.49	378.097
	334.145	609.192	3836.75	225.262
	260.975	264.194	822.755	816.649
	337.368	325.339	262.903	886.386
	255.328	267.038	3930.8	308.772
	1291.8	520.388	3521.16	697.278
	540.078	633.71	741.847	483.606
	223.381	400.877	207.909	860.516
	166.809	520.495	3931.38	446.802
	113.984	885.575	1945.05	102.395
	91.9977	478.488	397.194	779.098
	200.687	655.251	3660.52	1024.09
	51.3924	260.601	1112.07	705.143
	323.959	335.521	398.58	621.512
	212.946	475.312	289.976	464.314
	357.485	347.289	293.029	233.591
	104.334	274.973	3828.84	662.303
	98.8785	288.173	1492.71	665.534
	200.307	235.839	455.644	604.337
	113.36	377.173	409.726	518.183
	123.373	812.23	4395.15	379.016
	883.429	798.933	249.256	197.232
	160.23	496.943	344.159	702.591
	133.855	287.372	4125.51	1011.6
	104.365	414.495	497.29	359.902
	854.24	738.458	412.883	381.96
	458.828	271.799	490.09	890.078
	366.894	1507.53	625.441	815.416
	168.893	241.838	3688.75	292.462
	95.397	632.747	1829.69	293.642
	602.668	338.657	535.211	659.102
	178.346	667.249	494.624	847.163
	394.096	3366.99	2585.84	710.184
	154.801	354.418	4000.62	836.396
	622.658	179.797	1546.96	251.967
	223.705	197.102	235.742	184.719
	306.393	817.781	628.484	643.603
	123.222	1107.39	4344.91	406.382
	132.457	260.487	2735.36	555.125
	74.5266	269.233	458.148	471.851
	296.723	607.646	4343.31	477.947
	352.159	805.679	1470.07	372.91
	168.615	354.058	456.577	329.236
	737.475	671.13	183.28	426.488
	211.719	1386.47	4498.95	407.517
	71.2775	175.795	391.447	343.41
	789.889	594.872	487.258	303.415
	342.084	382.714	271.15	241.344
	154.196	657.464	256.303	252.833
	125.056	354.025	4148.91	434.417
	1055.06	448.793	719.264	188.907
	569.908	286.154	1643.2	574.493
	233.29	584.44	246.83	300.434
	111.336	317.378	4997.28	1123.2
	189.08	423.134	561.274	456.854
	87.8803	1153.54	2082.7	692.845
	204.102	444.259	642.438	666.294
	175.978	598.058	4993.52	552.003
	120.685	457.975	814.483	597.987
	274.896	179.773	1325.87	297.432
	628.647	502.818	310.005	846.169
	625.808	230.349	463.914	944.588
	331.416	406.377	5235.73	666.307
	638.384	584.598	834.293	1188.4
	778.155	325.224	444.569	472.539
	181.587	697.963	313.337	598.231
	143.6	485.921	371.65	534.666
	191.324	592.425	5027.12	181.309
	85.9717	533.046	822.057	3461.4
	297.077	262.044	501.448	259.977
	860.848	401.465	5480.29	1063.94
	127.077	472.166	493.433	716.301
	688.627	940.868	313.523	503.178
	361.425	295.7	675.908	530.344
	85.8298	580.496	406.118	933.83
	654.162	409.879	560.825	522.884
	416.429	394.168	4988.66	304.861
	283.859	987.919	489.221	613.871
	109.016	292.218	3887.39	913.759
	133.3	1091.19	1441.89	636.466
	139.727	590.213	241.742	556.428
	236.842	525.963	1698	513.679
	164.388	197.845	205.615	654.542
	49.2222	457.736	595.374	406.592
	66.7139	314.62	524.559	302.11
	575.351	419.542	3462.11	780.232
	753.005	428.63	678.65	954.567
	872.765	216.11	614	798.521
	87.7097	356.529	395.15	467.538
	690.285	255.877	266.311	359.964
	156.341	154.361	931.476	199.317
	107.231	248.102	4089.11	818.343
	572.245	458.781	571.6	177.361
	344.813	647.195	335.993	515.15
	1457.85	521.073	523.251	902.031
	744.421	241.076	488.044	635.182
	156.663	350.448	4896.98	492.976
	143.458	2375.09	1300.24	308.687
	601.277	322.71	450.601	286.351
	83.9757	220.296	580.809	840.894
	293.313	332.835	4408.31	893.874
	106.496	2032.15	816.22	410.652
	116.496	179.392	503.079	383.381
	119.62	277.816	893.33	712.959
	1275.71	87.537	247.766	243.791
	1142	253.821	1178.16	831.933
	107.841	328.422	5278.68	404.415
	335.88	404.144	457.777	472.361
	209.71	358.305	245.774	617.095
	534.786	376.346	311.761	816.821
	913.642	265.257	661.121	655.287
	445.493	720.314	4571.28	873.461
	58.1827	788.974	456.016	581.343
	174.475	634.889	473.553	430.636
	82.4651	1798.15	4931.42	605.316
	110.716	818	490.566	439.401
	666.564	812.292	266.879	387.163
	175.146	526.963	723.272	163.099
	62.8717	488.196	5773.42	169.936
	76.1323	339.598	323.686	161.944
	352.492	583.332	229.713	217.537
	135.229	262.686	405.188	485.351
	175.419	851.632	1112.01	493.927
	544.662	373.218	445.731	514.516
	122.473	442.097	309.688	351.543
	400.392	524.776	398.857	349.15
	155.589	990.643	1032.57	314.845
	384.504	599.545	163.902	424.743
	144.727	484.456	374.86	339.842
	591.802	345.648	305.531	309.296
	847.696	156.474	222.439	1111.48
	120.977	363.206	1796.25	474.686
	75.0284	547.121	2979.52	263.675
	298.199	706.797	863.415	657.959
	73.6012	250.923	206.819	847.185
	178.159	368.214	361.383	749.012
	205.03	490.392	365.756	427.254
	604.408	736.314	448.932	398.484
	626.707	748.994	3517.8	246.21
	715.043	434.464	1490.87	828.502
	238.94	993.162	406.399	786.295
	229.197	444.506	416.351	577.89
	210.065	779.068	1204.43	1412.5
	79.9183	955.079	1109.93	416.339
	550.609	1181.81	379.014	650.992
	475.643	303.156	734.085	449.156
	190.323	182.448	1162.98	2723.45
	138.015	460.25	255.019	301.411
	814.373	1731.25	328.485	1048.37
	404.735	315.849	964.41	487.014
	175.759	897.334	1106.14	425.324
	575.837	669.232	357.776	1015.67
	119.651	307.116	334.48	488.523
	539.459	738.716	705.673	139.674
	153.455	239.927	990.469	759.527
	869.642	631.171	385.891	843.218
	666.021	455.208	232.079	608.097
	236.835	229.969	264.277	677.944
	658.822	200.626	517.034	523.315
	180.216	239.246	1105.94	816.546
	461.464	373.386	967.13	256.172
	321.494	455.465	817.579	236.028
	102.49	661.406	176.406	839.456
	147.475	362.414	317.745	951.842
	204.563	247.827	161.905	206.811
	145.571	313.696	307.366	173.604
	179.339	266.485	568.696	518.938
	153.414	218.984	1104.63	303.328
	67.3686	1746.63	368.86	925.292
	722.25	299.227	379.141	272.852
	93.2575	348.537	566.768	580.606
	103.939	401.834	812.958	1028.79
	159.772	706.201	1165.45	628.978
	255.952	252.379	1810.8	288.714
	366.78	208.594	294.705	621.23
	136.108	332.487	774.142	281.01
	90.9719	274.412	1174	841.515
	241.036	491.57	347.253	1016
	968.997	630.151	361.014	510.287
	135.99	592.915	234.963	486.514
	103.165	760.978	839.477	816.764
	126.752	375.032	339.151	934.381
	603.425	1667.74	301.104	387.148
	120.872	443.357	233.116	483.099
	70.9299	336.815	605.121	553.647
	210.837	572.203	302.315	638.953
	988.175	268.016	728.766	611.95
	118.162	410.348	1058.56	954.028
	225.502	708.808	284.866	689.297
	82.1998	814.061	631.388	389.679
	541.356	431.283	427.594	508.844
	101.574	639.097	445.071	336.318
	156.434	263.018	346.002	472.047
	252.469	498.612	264.192	342.021
	278.639	735.331	271.482	199.923
	1126.2	615.333	386.726	200.329
	118.756	473.765	155.016	209.989
	130.907	1360.92	320.227	282.333
	74.0658	378.408	603.916	556.843
	90.9576	378.799	1007.44	286.155
	138.33	217.444	4266.68	348.29
	580.976	429.774	467.928	443.027
	369.223	517.398	432.858	314.14
	162.582	313.496	268.411	313.58
	235.746	276.434	4108.16	173.985
	230.397	592.896	629.197	215.787
	62.2997	596.458	301.976	287.599
	141.843	657.61	729.138	293.755
	386.149	542.998	791.155	960.451
	1027.13	475.208	248.701	693.214
	131.986	594.554	4728.55	457.518
	223.035	805.729	1471.09	638.72
	55.3987	990.9	429.404	910.978
	133.087	246.625	2844.58	560.484
	316.259	228.912	304.337	433.699
	1720.1	746.107	1793.51	478.719
	145.134	378.958	666.124	478.069
	257.578	285.285	535.198	826.226
	540.239	441.862	309.872	940.965
	117	1091.06	682.991	864.6
	162.377	657.611	368.516	1161.23
	103.883	257.784	592.552	215.53
	1344.69	601.991	427.133	686.791
	154.051	422.535	633.9	466.614
	326.155	277.873	316.461	2781.46
	221.61	591.834	473.756	992.687
	2122.4	348.942	490.907	714.866
	153.911	277.546	324.749	421.4
	333.002	1428.36	351.824	280.427
	56.9153	290.008	887.022	882.211
	199.007	225.898	375.007	493.286
	97.1198	297.895	593.005	641.87
	164.649	726.468	455.996	763.211
	126.664	536.511	400.171	547.784
	479.08	277.901	302.461	618.682
	600.25	276.939	350.037	381.872
	346.059	163.772	555.772	868.263
	162.942	100.453	471.569	492.948
	344.435	210.883	257.221	219.811
	144.24	1667.92	382.081	879.224
	149.909	467.888	550.331	1031.39
	202.041	194.629	257.804	675.985
	109.553	317.124	246.155	586.32
	177.646	352.876	640.753	503.855
	190.931	312.023	334.325	235.865
	122.531	306.937	1375.39	936.029
	82.1676	762.465	374.189	525.503
	322.322	453.259	664.11	631.239
	175.749	185.734	381.885	359.407
	82.5777	330.204	603.574	238.042
	113.773	316.305	367.277	358.582
	207.585	668.984	433.889	605.516
	749.708	810.903	1639.81	772.506
	152.542	1134.1	243.378	546.671
	128.672	1657.98	607.037	466.003
	605.166	230.541	155.702	146.67
	314.58	542.986	226.871	342.008
	112.488	749.124	158.992	918.294
	87.1623	347.9	542.779	857.278
	111.788	467.637	295.652	463.531
	203.71	464.525	434.739	373.303
	524.09	1531.98	833.813	553.896
	127.598	245.711	395.18	865.09
	170.803	479.189	352.331	625.012
	261.34	400.777	687.193	982.434
	126.509	695.665	680.5	131.696
	140.381	530.739	900.867	380.889
	764.633	641.482	498.259	809.492
	105.376	249.873	553.089	358.499
	172.668	164.817	283.812	482.88
	669.231	389.813	459.562	505.885
	126.124	470.723	443.523	365.917
	316.036	515.933	320.04	194.746
	153.53	621.776	227.022	268.769
	1994	423.991	720.792	349.063
	816.209	240.913	708.005	393.845
	180.456	1047.35	1539.81	286.385
	76.0487	367.396	888.546	343.45
	105.265	471.078	554.901	407.307
	110.033	542.937	639.683	425.439
	249.146	1877.71	624.453	427.975
	110.591	316.662	353.947	98.5867
	66.4998	264.696	575.536	128.432
	170.358	660.393	427.258	419.463
	479.167	257.623	457.091	296.063
	206.983	347.335	430.245	1116.98
	311.584	570.208	148.369	365.001
	1193.28	704.572	920.234	95.523
	172.698	735.743	949.565	690.097
	340.892	711.255	609.783	867.463
	172.074	276.086	1165.45	680.291
	243.069	955.055	350.697	314.157
	192.334	785.183	371.222	328.497
	532.315	245.245	1149.25	437.728
	687.164	411.239	342.868	855.696
	1248.55	589.37	318.576	825.867
	87.4035	307.708	302.673	795.235
	107.073	177.531	1078.67	993.166
	110.471	567.535	393.049	325.767
	345.874	298.007	751.369	921.639
	95.6572	157.502	518.821	364.326
	657.435	229.83	468.587	2864.69
	71.3643	200.848	459.956	355.04
	479.704	697.12	464.117	938.068
	955.112	275.996	318.465	731.027
	731.148	667.804	444.192	126.931
	251.82	398.348	1322.04	269.322
	105.197	731.894	287.179	1200.35
	183.051	329.69	562.925	419.19
	89.7325	299.746	338.456	221.696
	326.043	190.333	657.867	883.325
	293.752	1725.12	411.189	455.975
	567.746	498.933	548.952	775.006
	240.314	169.079	580.266	605.282
	1660.97	231.015	821.144	752.909
	195.132	170.507	536.651	252.234
	66.377	736.151	1318.1	286.947
	106.809	431.774	222.863	179.262
	187.644	313.322	559.553	708.249
	288.443	212.324	836.336	850.408
	222.296	379.931	463.049	508.355
	241.636	786.59	456.009	564.697
	814.432	329.354	194.361	747.011
	80.7309	748.79	394.575	467.755
	1669.59	297.47	517.814	387.87
	95.9776	217.135	909.142	901.193
	229.238	414.74	515.402	755.647
	267.777	746.112	127.273	622.947
	147.181	820.076	682.126	323.003
	69.2348	513.555	352.473	274.072
	72.6105	934.747	179.95	793.554
	922.83	235.583	545.728	1066.93
	462.488	331.067	1923.28	547.267
	603.179	582.466	365.38	360.926
	534.796	321.085	550.125	515.693
	104.156	848.601	778.54	774.19
	211.285	558.651	236.692	696.39
	1216.38	764.985	333.011	512.237
	161.426	229.286	656.221	317.934
	532.302	351.592	787.634	674.81
	401.148	539.261	292.261	671.547
	525.658	496.145	786.799	544.305
	149.797	824.842	244.375	910.403
	281.996	495.528	380.412	115.957
	119.699	438.389	601.654	353.168
	193.241	253.438	348.414	605.611
	141.255	617.97	1096.28	357.786
	100.159	343.163	381.826	537.091
	331.156	453.771	613.712	440.533
	103.195	772.975	505.573	407.687
	1287.82	349.101	687.536	263.029
	161.226	367.355	416.485	263.804
	449.068	488.175	531.398	273.686
	176.954	550.33	192.863	417.826
	186.802	927.64	175.895	324.994
	118.372	590.838	623.235	388.737
	276.679	525.138	358.291	216.897
	231.185	143.594	494.009	344.393
	119.34	162.326	437.912	385.253
	148.897	237.104	164.924	305.818
	112.846	953.884	1148.06	364.63
	1077.51	613.515	395.243	401.704
	615.117	370.094	197.434	103.214
	392.07	476.431	650.367	404.198
	201.65	420.502	445.51	230.396
	152.763	363.661	782.243	996.881
	320.644	378.041	288.062	618.156
	174.741	558.524	556.454	755.044
	420.87	912.443	1202.9	796.064
	526.301	985.1	234.218	718.672
	125.363	479.692	1508.21	532.672
	179.747	486.577	422.899	770.527
	74.628	626.92	547.805	224.818
	274.186	331.86	733.168	882.495
	143.737	177.52	512.197	830.028
	143.349	387.703	1813.22	614.711
	132.822	293.584	956.162	1263.65
	1490.51	264.237	837.732	301.348
	416.077	212.992	716.566	866.198
	255.095	174.508	595.399	536.539
	133.026	519.034	1463.95	2567.8
	129.475	300.461	351.7	190.152
	425.115	473.464	859.19	909.013
	122.824	268.733	562.35	626.77
	71.8787	259.654	1820.27	731.571
	81.3118	201.188	525.275	1207.58
	1470.81	753.543	263.777	413.477
	107.026	320.601	576.06	207.101
	635.755	242.58	548.423	871.23
	207.413	2048.35	236.271	642.588
	157.532	578.973	1441.92	732.584
	284.637	197.714	513.632	741.632
	208.777	330.621	482.497	786.045
	74.7828	483.86	328.625	267.703
	920.763	601.614	871.906	282.008
	574.16	376.666	443.016	898.763
	290.543	395.49	476.208	1103.28
	123.45	481.776	1102.52	287.426
	129.176	555.437	238.817	626.925
	101.192	245.429	567.44	775.144
	233.2	497.93	189.029	627.135
	136.634	301.231	350.332	373.648
	196.705	532.072	526.035	764.951
	64.6094	851.013	806.337	683.966
	504.61	706.137	768.226	639.271
	609.994	1600.76	185.695	187.204
	126.072	719.31	169.49	284.799
	232.881	343.476	2133.54	785.285
	123.057	617.66	541.749	978.483
	418.639	602.638	451.651	827.226
	85.1378	895.537	612.6	458.167
	277.45	581.587	724.044	450.424
	167.993	1049.89	292.627	917.941
	1348.81	281.778	848.586	841.186
	528.524	382.726	812.705	387.578
	122.302	383.812	740.236	437.751
	132.599	431.137	553.841	354.304
	327.992	802.397	921.617	714.141
	659.862	806.14	706.737	767.735
	354.991	471.863	565.262	611.158
	241.43	250.238	228.238	310.751
	459.949	155.222	296.272	1063.36
	158.94	437.82	574.533	107.598
	141.212	288.685	342.489	255.323
	125.369	479.096	605.598	730.189
	635.118	616.942	441.174	461.991
	147.172	251.065	704.298	598.049
	609.467	275.08	835.285	611.118
	185.815	358.973	254.323	409.607
	162.126	299.025	334.748	237.12
	142.498	574.897	333.95	386.047
	330.273	525.186	205.537	452.652
	405.338	472.718	255.664	413.185
	371.141	483.481	448.233	310.016
	175.283	282.461	143.07	243.056
	122.769	1066.89	188.793	294.043
	515.541	554.208	469.867	469.628
	204.936	201.288	592.809	522.565
	331.059	739.336	304.751	251.716
	109.685	770.494	450.328	293.564
	526.29	535.929	220.458	392.673
	106.832	292.388	266.754	462.917
	487.418	151.681	991.69	858.878
	153.417	986.508	151.42	361.986
	237.038	951.348	338.404	640.296
	204.853	428.846	450.499	500.656
	94.5238	534.817	503.58	611.409
	125.184	367.147	622.428	468.167
	661.245	519.505	314.489	513.894
	83.9841	545.719	452.164	238.389
	201.454	209.938	808.448	800.34
	207.15	418.235	287.989	784.715
	186.156	344.038	212.057	962.388
	221.832	361.668	216.088	1271.23
	160.715	657.1	426.682	395.262
	134.611	461.228	199.75	710.012
	115.694	490.538	313.161	470.201
	1087.16	486.282	195.781	2680.08
	606.28	471.765	891.616	439.892
	442.327	386.201	494.328	776.485
	55.9485	1651.56	360.947	1021.96
	244.121	314.281	1048.94	643.976
	284.321	533.748	207.822	459.436
	295.762	180.449	236.26	259.726
	76.0464	634.092	441.937	1059.55
	88.214	458.772	363.134	408.613
	151.162	225.806	507.854	95.7034
	428.621	1031.26	764.691	189.321
	158.143	212.568	400.145	819.13
	806.11	452.301	300.759	621.362
	653.439	143.614	625.3	615.331
	107.623	215.086	406.729	475.521
	151.11	301.767	210.369	920.993
	207.883	910.236	479.176	197.681
	152.988	801.601	461.448	424.352
	176.164	508.629	345.45	333.099
	80.6721	1083.17	495.103	162.596
	113.406	374.445	443.983	978.587
	223.156	581.906	321.971	941.296
	973.236	434.214	521.411	201.679
	812.376	384.896	377.584	703.334
	92.5061	415.815	186.532	744.807
	128.34	810.223	289.788	581.603
	404.42	534.463	647.234	402.886
	293.754	504.233	162.664	732.805
	262.738	111.166	424.371	553.805
	123.442	469.19	396.106	631.258
	246.244	628.634	428.742	376.956
	1256.93	411.046	225.947	317.461
	657.389	616.466	131.367	286.26
	143.422	212.203	504.384	891.451
	57.0392	366.364	314.067	932.778
	116.304	378.754	311.132	623.49
	163.113	473.719	459.523	445.316
	223.619	465.757	335.635	538.97
	277.064	659.015	465.08	450.67
	119.592	271.699	2285.59	622.845
	182.649	324.635	402.101	746.019
	804.72	455.603	279.192	277.991
	567.857	463.156	169.267	468.958
	286.049	641.18	137.143	420.382
	219.61	414.842	1510.42	369.104
	161.719	972.256	107.443	463.139
	238.725	167.036	594.523	773.62
	300.423	292.649	1338.98	606.735
	168.031	980.242	307.994	931.807
	473.926	469.009	801.209	207.554
	88.4731	315.166	331.099	643.996
	1263.46	536.63	959.036	375.688
	506.506	327.601	1424.6	546.124
	889.503	665.08	203.315	471.521
	60.8726	249.823	206.875	328.437
	250.705	144.787	1588.18	283.751
	241.198	1036.02	2455.91	178.283
	130.301	569.253	276.911	257.012
	142.771	450.251	2059.87	419.112
	187.429	648.33	697.966	458.211
	86.656	372.867	879.575	242.306
	896.489	440.704	2150.77	381.346
	342.017	336.098	729.489	264.276
	648.315	359.517	1912.68	392.994
	188.13	275.362	91.4184	444.298
	158.804	167.162	361.841	159.047
	197.167	317.874	358.081	278.473
	206.174	439.621	387.658	310.353
	579.299	293.545	426.33	400.469
	168.846	790.102	461.125	1002.57
	1140.51	567.679	226.671	269.598
	534.379	415.499	230.183	397.804
	707.797	230.469	335.396	652.69
	99.4049	496.685	393.141	689.848
	320.789	346.363	321.485	557.117
	167.464	1805.37	904.107	343.922
	114.98	745.201	326.125	556.309
	1317.64	200.653	393.002	209.574
	438.322	814.628	957.296	882.826
	200.223	294.857	997.263	973.692
	251.748	529.877	314.149	683.526
	137.669	209.237	500.733	1141.96
	223.629	526.056	795.217	327.541
	189.269	376.781	1260.53	654.177
	954.023	422.662	503.251	619.072
	404.674	206.78	518.261	2502.29
	92.9526	325.807	2682.91	741.233
	225.87	457.676	435.483	193.772
	76.9918	720.096	222.833	1052.58
	297.809	367.81	382.627	614.355
	104.009	1360.02	196.003	400.912
	614.708	283.008	367.662	949.73
	478.836	833.29	299.24	1164.97
	67.826	591.697	3032.38	397.893
	205.6	564.323	396.431	470.98
	372.528	481.263	664.344	205.151
	209.26	630.766	325.993	1025.53
	161.566	574.881	431.788	664.157
	225.892	631.536	2887.82	583.553
	183.897	273.587	1953.55	550.626
	393.926	346.832	626.713	617.89
	161.271	671.757	297.633	403.633
	134.185	1489.22	250.761	136.216
	206.416	677.673	3085.68	289.154
	538.502	293.312	2378.17	185.896
	1032.27	308.256	884.662	831.997
	523.246	251.83	321.998	891.157
	211.325	661.895	360.214	504.747
	266.365	448.18	1970.78	388.107
	243.195	532.332	1324.57	707.862
	86.2198	453.932	2561.3	392.113
	147.045	697.428	260.476	782.869
	163.556	579.139	301.937	98.6921
	356.503	421.343	438.703	1099.11
	1485.74	652.043	2692.76	413.934
	415.051	346.57	1034.57	188.46
	295.155	483.257	661.311	350.763
	71.4486	191.919	2468.19	856.381
	235.482	758.658	306.077	1000.36
	148.077	573.799	344.139	402.129
	97.3384	259.038	1296.55	389.299
	63.057	359.625	630.585	421.67
	107.021	430.588	2764.85	849.632
	399.177	423.016	283.76	690.205
	1341.65	347.773	426.76	241.825
	639.229	1003.35	212.499	546.016
	365.36	640.245	2270.99	427.927
	210.726	652.076	164.021	347.255
	142.362	479.851	332.287	620.801
	164.55	422.145	428.497	683.208
	165.306	157.192	190.337	618.159
	78.2867	400.836	1092.45	360.13
	262.528	311.925	339.404	900.222
	104.341	437.051	424.214	121.168
	118.708	209.922	518.645	322.618
	109.594	404.354	862.749	712.873
	577.651	438.931	1114.5	414.704
	435.124	626.875	205.741	568.351
	423.201	457.865	469.723	441.55
	664.102	478.966	259.364	343.427
	282.836	442.017	1415.4	260.659
	221.285	401.796	1230.69	244.485
	332.438	395.681	265.743	301.492
	100.435	374.264	196.003	501.403
	174.182	351.253	744.75	450.033
	254.348	1272.27	699.988	359.396
	205.706	125.594	1217.5	266.685
	288.38	968.757	276.553	265.755
	143.148	225.874	342.322	335.302
	412.369	387.474	822.27	332.876
	487.123	210.716	803.605	292.43
	193.017	493.831	1106.23	199.157
	145.857	622.8	397.369	323.687
	291.805	628.913	906.562	444.134
	260.83	420.754	108.077	1203.78
	294.733	426	358.598	225.236
	119.687	764.724	1290.69	590.81
	109.912	575.214	557.114	270.333
	885.66	1198.3	557.16	791.732
	571.814	1506.19	553.214	832.448
	572.443	512	1187.32	754.055
	211.421	450.622	313.836	416.378
	294.554	583.241	1505.01	567.63
	582.133	425.824	284.659	168.126
	123.349	376.076	215.231	824.922
	602.813	552.526	474.9	796.728
	79.2316	958.139	248.91	1439.89
	827.951	306.906	1486.99	779.152
	386.694	413.624	334.938	362.395
	706.777	425.993	815.421	470.82
	174.638	755.557	1356.05	389.628
	275.872	543.265	286.858	2987.02
	231.218	486.721	434.444	727.268
	236.774	405.339	514.317	1089.53
	124.213	387.743	1508.73	571.467
	499.729	632.183	172.035	314.384
	144.775	371.682	399.961	663.811
	111.29	578.045	1476.7	1217.49
	126.354	591.246	296.626	379.06
	424.816	348.25	527.128	288.588
	351.439	199.08	374.689	426.434
	319.769	438.223	868.399	194.405
	281.167	441.866	1360.72	801.685
	137.968	697.816	297.468	523.695
	167.853	351.213	729.422	486.259
	215.356	321.207	348.865	475.383
	591.502	175.828	344.038	830.124
	192.654	266.777	437.046	427.943
	711.607	343.345	816.94	514.386
	175.579	613.804	160.644	724.164
	525.66	549.398	305.914	835.938
	308.984	319.031	357.666	453.143
	336.191	422.802	299.154	1033.03
	365.644	589.239	568.185	502.795
	174.624	441.165	202.517	429.837
	107.74	243.767	499.421	473.517
	229.896	851.619	311.172	362.325
	278.17	787.328	319.637	256.336
	399.533	352.155	412.415	699.966
	388.763	503.488	373.809	514.435
	451.479	251.034	1454.65	520.482
	178.471	338.452	374.548	169.252
	203.307	462.039	608.02	521.306
	523.041	371.377	241.605	857.786
	391.463	456.025	147.511	419.403
	154.25	564.344	705.45	444.911
	72.423	281.462	204.803	507.993
	904.449	341.414	261.319	704.978
	210.276	441.189	311.138	627.017
	452.287	838.399	1094.05	382.437
	160.178	361.588	860.317	277.784
	226.868	325.001	166.685	532.237
	77.6514	739.075	743.449	720.033
	450.188	1477.77	515.482	699.111
	590.461	621.406	329.234	102.993
	158.766	156.531	600.834	1058.78
	337.566	145.226	524.211	795.471
	488.629	1185.9	504.951	380.85
	119.167	358.176	529.341	581.081
	597.266	214.663	555.161	420.963
	245.172	250.536	184.416	294.087
	722.571	298.968	296.046	143.914
	180.731	813.552	422.16	405.096
	241.088	376.284	253.561	231.049
	563.166	327.613	503.398	378.594
	664.619	742.852	416.044	278.806
	135.374	578.567	809.52	232.532
	401.889	1662.62	855.453	442.582
	234.113	948.395	283.982	164.603
	653.104	904.294	534.798	378.534
	947.269	493.796	943.008	500.395
	668.158	500.686	359.232	93.879
	137.041	658.532	401.699	197.582
	922.83	1133.15	204.717	545.458
	131.748	226.283	368.548	364.39
	949.093	228.051	1005.16	978.146
	903.829	407.014	885.833	822.859
	67.976	850.683	496.216	348.371
	570.795	924.05	226.094	714.418
	130.642	865.182	270.364	780.224
	89.93	597.043	758.806	588.775
	128.854	227.866	239.346	523.484
	261.676	379.575	1034.84	505.793
	421.269	445.502	263.292	225.71
	697.446	178.498	1117.1	844.963
	115.132	519.148	360.786	887.079
	313.368	530.183	354.123	1191.26
	184.958	344.21	1020.88	317.212
	91.9062	409.236	303.863	615.206
	78.1924	528.06	383.075	577.453
	205.631	348.238	253.979	2937.23
	386.688	602.359	543.637	616.923
	460.943	1063.29	153.073	668.219
	221.983	594.985	332.95	1138.4
	427.301	206.284	359.709	732.063
	184.044	679.269	2985.96	392.48
	194.856	529.16	205.514	741.811
	509.979	813.863	455.081	1089.93
	351.989	542.534	565.591	636.501
	93.3338	215.535	1304.52	636.88
	134.34	495.148	524.373	1240.9
	152.353	557.677	625.748	202.167
	107.298	626.322	730.103	1080.22
	261.684	504.108	522.052	452.404
	177.171	378.691	688.156	656.68
	138.835	921.601	472.028	377.059
	155.022	1021.55	475.453	645.3
	466.573	284.107	476.911	365.053
	106.22	220.081	459.886	370.053
	369.364	320.287	353.054	203.97
	216.111	573.91	465.769	824.502
	145.783	438.752	3354.78	1007.15
	138.454	272.934	477.092	690.42
	817.608	597.592	429.685	1047.54
	710.774	462.572	1018	398.648
	336.759	755.717	278.401	227.03
	141.731	610.281	370.656	748.221
	325.315	478.015	364.662	540.536
	191.865	629.082	207.569	262.023
	236.252	503.145	316.497	383.624
	690.504	278.52	409.581	1322.53
	89.8474	710.572	387.056	675.862
	504.707	933.419	433.955	878.376
	107.678	2086.66	235.624	438.271
	808.602	555.337	248.199	547.73
	401.909	597.938	346.467	441.248
	183.001	248.351	345.728	788.591
	124.262	383.531	389.25	1178.67
	695.147	579.989	464.884	225.287
	604.418	243.489	142.888	119.256
	746.101	151.039	752.637	257.84
	175.252	239.127	312.243	522.325
	420.711	193.413	274.866	699.852
	580.249	574.835	1201.66	574.277
	188.203	368.537	525.755	715.792
	165.583	604.46	601.818	369.006
	155.546	471.716	255.9	1061.09
	117.591	1955.96	727.461	165.54
	682.368	197.879	416.646	544.709
	266.615	803.052	1218.6	369.447
	364.898	442.186	407.705	477.24
	249.537	661.612	303.587	422.867
	54.9129	484.277	714.218	286.284
	115.39	400.446	277.901	271.874
	212.936	500.899	790.225	492.734
	375.004	735.664	759.492	441.333
	380.289	382.519	235.846	232.28
	597.185	282.894	940.065	246.383
	400.949	341.464	299.694	353.267
	247.139	472.8	370.213	307.964
	1138.8	498.909	284.683	403.231
	321.047	726.226	261.628	437.666
	412.467	428.647	245.368	164.06
	139.462	314.976	669.565	198.415
	100.064	441.37	167.24	382.719
	428.709	323.776	1917.71	315.144
	103.051	381.956	683.941	1181.77
	480.025	414.267	526.297	546.784
	102.737	788.512	207.723	778.739
	151.568	484.311	94.9838	615.53
	173.361	436.235	866.272	1556.57
	305.753	628.544	4370.15	788.786
	544.238	706.76	622.426	327.75
	482.295	350.616	294.448	554.957
	175.971	656.758	199.282	303.778
	202.248	269.611	802.564	770.833
	108.855	985.536	4269.95	774.023
	952.299	353.907	630.295	1015.76
	65.1939	561.544	209.743	426.872
	260.107	336.159	231.658	1036.76
	441.734	443.795	722.039	673.175
	269.428	184.05	4167.8	149.089
	1155.52	350.67	701.973	2952.63
	548.545	882.821	356.303	969.966
	1013.31	372.299	211.332	1026.4
	242.43	478.766	782.582	561.076
	170.985	970.601	273.88	658.754
	432.283	927.952	4295.15	409.847
	590.628	407.47	978.735	687.415
	666.018	400.497	991.214	1297.17
	172.004	690.536	264.926	338.042
	208.875	466.61	971.971	580.841
	348.571	250.167	2295.52	946.22
	130.837	591.05	748.063	405.361
	218.52	295.563	162.861	744.133
	254.076	435.174	192.053	633.776
	502.032	387.063	577.413	775.044
	538.312	429.538	947.023	414.933
	180.517	291.435	481.107	688.596
	168.59	465.958	297.231	430.747
	193.465	491.312	281.854	731.317
	278.43	303.053	515.996	356.89
	210.082	260.418	4761.01	829.92
	356.966	273.054	371.518	835.619
	489.893	240.78	297.892	627.581
	180.968	513.971	434.736	368.825
	200.281	1481.97	282.772	568.44
	119.673	710.005	238.054	564.482
	140.907	209.317	577.968	341.448
	392.974	270.826	217.645	695.074
	107.004	532.339	401.482	425.068
	579.467	100.501	368.747	309.909
	420.882	188.867	875.871	180.698
	150.184	377.396	414.753	697.803
	326.647	1339.73	487.333	851.733
	195.138	183.837	291.466	516.619
	102.004	512.307	525.054	359.584
	264.944	746.307	418.758	468.895
	753.914	589.127	488.078	758.29
	408.44	1081.47	338.432	1044.48
	109.066	448.039	243.387	126.719
	334.916	733.041	249.174	333.98
	451.82	697.536	443.942	429.55
	411.106	321.25	431.152	579.034
	150.077	880.215	215.534	802.802
	239.194	857.389	627.703	566.134
	464.795	416.055	287.603	160.922
	422.451	290.931	973.872	591.346
	385.647	256.933	217.401	895.406
	80.3415	356.698	1195.65	188.294
	240.296	551.767	219.572	717.149
	491.416	305.306	1239.63	366.448
	110.677	525.369	759.141	512.621
	420.656	165.315	953.07	383.531
	599.108	330.169	416.555	317.437
	414.33	521.525	1737.99	243.292
	337.826	169.391	414.661	334.164
	191.168	405.622	1257.95	374.432
	123.873	545.417	269.649	302.593
	475.23	603.661	746.44	559.213
	163.67	809.123	815.865	448.609
	242.629	811.781	616.802	361.836
	137.163	943.513	357.636	397.682
	336.16	271.568	734.705	589.768
	253.039	2132.49	490.902	227.543
	44.0552	324.482	242.88	186.845
	485.649	378.469	504.011	375.536
	43.3486	803.328	345.529	292.244
	260.901	422.236	365.165	1093.24
	407.376	985.297	453.99	681.97
	312.556	188.146	335.994	664.929
	180.515	604.99	369.767	734.436
	153.205	402.65	203.962	1399.67
	149.644	460.448	330.066	850.611
	152.161	326.066	448.941	460.043
[truncated: 337,444+ more rows]

## Sheet: Supp 15g
	PA-SiR	PA-SiR-C3
	57.5045	37.506
	83.19	44.0625
	39.715	54.661
	35.5085	29.6335
	52.2405	40.2555
	25.9205	31.1375
	30.268	46.3185
	53.956	45.543
	22.8044	35.391
	20.6072	44.3445
	23.8995	16.3983
	42.018	60.395
	22.6799	58.0685
	32.3595	26.3435
	40.5375	32.8765
	17.1621	38.446
	46.201	36.8245
	27.777	36.331
	38.869	46.3185
	60.0895	23.1663

## Sheet: Supp Fig 16a
		PA-Sir-Halo	PA-JF
	0.03	0.38199	0.24416
	0.09	0.25314	0.22467
	0.15	0.10078	0.11814
	0.21	0.05653	0.07658
	0.27	0.03752	0.05489
	0.33	0.02747	0.0412
	0.39	0.02101	0.03197
	0.45	0.01622	0.0259
	0.51	0.01336	0.02139
	0.57	0.01048	0.01744
	0.63	0.00833	0.01489
	0.69	0.00737	0.01241
	0.75	0.00665	0.011
	0.81	0.00552	0.00931
	0.87	0.00519	0.00834
	0.93	0.00403	0.00707
	0.99	0.00354	0.00677
	1.05	0.00327	0.0054
	1.11	0.003	0.00517
	1.17	0.00251	0.00448
	1.23	0.0023	0.00421
	1.29	0.00212	0.00373
	1.35	0.00224	0.00342
	1.41	0.00187	0.00311
	1.47	0.00171	0.00283
	1.53	0.00169	0.00254
	1.59	0.0014	0.00235
	1.65	0.0016	0.00211
	1.71	0.000933725	0.00206
	1.77	0.00097263	0.00189
	1.83	0.000933725	0.00169
	1.89	0.000778104	0.00166
	1.95	0.00111	0.00145
	2.01	0.00105	0.00137
	2.07	0.000641936	0.00133
	2.13	0.000797557	0.00118
	2.19	0.000622483	0.00109
	2.25	0.000408505	0.00103
	2.31	0.000408505	0.000962221
	2.37	0.000505768	0.000855308
	2.43	0.000389052	0.000756947
	2.49	0.000369599	0.000722735
	2.55	0.000272336	0.000795436
	2.61	0.000505768	0.000658587
	2.67	0.000389052	0.00066714
	2.73	0.000466862	0.000581609
	2.79	0.000389052	0.000577333
	2.85	0.000272336	0.000611545
	2.91	0.000350147	0.000449036
	2.97	0.000252884	0.000401995
	3.03	0.000233431	0.000397718
	3.09	0.000252884	0.000419101
	3.15	0.000155621	0.00043193
	3.21	0.000136168	0.000401995
	3.27	0.000213979	0.000367782
	3.33	5.83578e-05	0.000367782
	3.39	0.000252884	0.000299358
	3.45	9.7263e-05	0.000337847
	3.51	0.000155621	0.00033357
	3.57	0.000155621	0.000290805
	3.63	9.7263e-05	0.000277975
	3.69	0.000136168	0.000252316
	3.75	0.000136168	0.000256592
	3.81	0.000155621	0.000226657
	3.87	3.89052e-05	0.000188168
	3.93	3.89052e-05	0.000200997
	3.99	0.000136168	0.000239486
	4.05	3.89052e-05	0.000183891
	4.11	5.83578e-05	0.000205274
	4.17	0.000175073	0.000175338
	4.23	5.83578e-05	0.000192444
	4.29	7.78104e-05	0.00022238
	4.35	7.78104e-05	0.000149679
	4.41	0.000116716	0.000218103
	4.47	0.000116716	0.000141126
	4.53	5.83578e-05	0.00011119
	4.59	1.94526e-05	0.000158232
	4.65	3.89052e-05	0.000128296
	4.71	0	0.000102637
	4.77	1.94526e-05	0.000158232
	4.83	5.83578e-05	0.00011119
	4.89	1.94526e-05	9.83604e-05
	4.95	5.83578e-05	0.000106913
	5.01	1.94526e-05	8.55308e-05
	5.07	7.78104e-05	0.00011119
	5.13	0	0.000119743
	5.19	3.89052e-05	6.41481e-05
	5.25	3.89052e-05	0.000106913
	5.31	1.94526e-05	4.27654e-05
	5.37	9.7263e-05	0.00011119
	5.43	1.94526e-05	6.41481e-05
	5.49	1.94526e-05	7.69777e-05
	5.55	0	9.40838e-05
	5.61	0	4.70419e-05
	5.67	1.94526e-05	8.12542e-05
	5.73	3.89052e-05	4.27654e-05
	5.79	0	8.12542e-05
	5.85	1.94526e-05	0.000115467
	5.91	3.89052e-05	0.00011119
	5.97	3.89052e-05	5.13185e-05
	6.03	0	8.12542e-05
	6.09	0	4.27654e-05
	6.15	0	3.84888e-05
	6.21	0	5.13185e-05
	6.27	0	7.27011e-05
	6.33	0	4.70419e-05
	6.39	3.89052e-05	7.69777e-05
	6.45	0	5.5595e-05
	6.51	0	4.70419e-05
	6.57	1.94526e-05	5.13185e-05
	6.63	1.94526e-05	5.5595e-05
	6.69	1.94526e-05	3.84888e-05
	6.75	1.94526e-05	4.27654e-05
	6.81	0	2.99358e-05
	6.87	1.94526e-05	4.27654e-06
	6.93	1.94526e-05	6.41481e-05
	6.99	0	5.98715e-05
	7.05	0	6.41481e-05
	7.11	1.94526e-05	3.84888e-05
	7.17	0	5.5595e-05
	7.23	1.94526e-05	3.42123e-05
	7.29	0	3.42123e-05
	7.35	0	2.56592e-05
	7.41	0	5.98715e-05
	7.47	0	3.42123e-05
	7.53	0	3.84888e-05
	7.59	0	2.13827e-05
	7.65	0	2.56592e-05
	7.71	1.94526e-05	1.71062e-05
	7.77	1.94526e-05	3.42123e-05
	7.83	1.94526e-05	8.55308e-06
	7.89	0	2.13827e-05
	7.95	0	3.42123e-05
	8.01	0	1.28296e-05
	8.07	0	3.42123e-05
	8.13	0	1.71062e-05
	8.19	1.94526e-05	1.28296e-05
	8.25	0	1.71062e-05
	8.31	1.94526e-05	3.84888e-05
	8.37	0	1.71062e-05
	8.43	0	1.71062e-05
	8.49	0	1.28296e-05
	8.55	0	2.13827e-05
	8.61	0	2.13827e-05
	8.67	0	1.71062e-05
	8.73	0	8.55308e-06
	8.79	0	1.28296e-05
	8.85	0	4.27654e-06
	8.91	0	8.55308e-06
	8.97	1.94526e-05	1.71062e-05
	9.03	0	2.13827e-05
	9.09	0	8.55308e-06
	9.15	0	1.28296e-05
	9.21	0	2.13827e-05
	9.27	0	2.13827e-05
	9.33	0	8.55308e-06
	9.39	0	1.71062e-05
	9.45	0	0
	9.51	0	1.28296e-05
	9.57	0	8.55308e-06
	9.63	0	2.99358e-05
	9.69	1.94526e-05	1.71062e-05
	9.75	0	2.56592e-05
	9.81	0	4.27654e-06
	9.87	0	2.56592e-05
	9.93	0	8.55308e-06
	9.99	0	2.13827e-05
	10.05	0	8.55308e-06
	10.11	0	2.13827e-05
	10.17	0	4.27654e-06
	10.23	0	4.27654e-06
	10.29	0	4.27654e-06
	10.35	0	2.99358e-05
	10.41	0	1.28296e-05
	10.47	0	8.55308e-06
	10.53	0	4.27654e-06
	10.59	0	8.55308e-06
	10.65	0	8.55308e-06
	10.71	0	4.27654e-06
	10.77	0	8.55308e-06
	10.83	0	8.55308e-06
	10.89	0	8.55308e-06
	10.95	0	1.28296e-05
	11.01	0	0
	11.07	0	4.27654e-06
	11.13	0	0
	11.19	0	1.28296e-05
	11.25	0	2.56592e-05
	11.31	0	1.28296e-05
	11.37	0	1.28296e-05
	11.43	0	4.27654e-06
	11.49	0	4.27654e-06
	11.55	0	4.27654e-06
	11.61	0	8.55308e-06
	11.67	0	1.28296e-05
	11.73	1.94526e-05	4.27654e-06
	11.79	0	1.28296e-05
	11.85	0	8.55308e-06
	11.91	1.94526e-05	8.55308e-06
	11.97	0	1.71062e-05
	12.03	0	0
	12.09	0	1.28296e-05
	12.15	0	4.27654e-06
	12.21	0	4.27654e-06
	12.27	0	8.55308e-06
	12.33	0	8.55308e-06
	12.39	0	0
	12.45	0	4.27654e-06
	12.51	0	4.27654e-06
	12.57	0	1.71062e-05
	12.63	0	8.55308e-06
	12.69	0	8.55308e-06
	12.75	0	0
	12.81	0	4.27654e-06
	12.87	1.94526e-05	0
	12.93	0	8.55308e-06
	12.99	0	0
	13.05	0	8.55308e-06
	13.11	0	4.27654e-06
	13.17	0	4.27654e-06
	13.23	0	4.27654e-06
	13.29	0	8.55308e-06
	13.35	0	8.55308e-06
	13.41	0	0
	13.47	1.94526e-05	8.55308e-06
	13.53	0	1.71062e-05
	13.59	0	0
	13.65	0	4.27654e-06
	13.71	0	0
	13.77	0	8.55308e-06
	13.83	0	0
	13.89	0	4.27654e-06
	13.95	0	0
	14.01	0	0
	14.07	0	4.27654e-06
	14.13	0	4.27654e-06
	14.19	0	4.27654e-06
	14.25	0	0
	14.31	0	4.27654e-06
	14.37	0	8.55308e-06
	14.43	0	4.27654e-06
	14.49	0	1.28296e-05
	14.55	0	8.55308e-06
	14.61	0	4.27654e-06
	14.67	0	4.27654e-06
	14.73	0	0
	14.79	0	4.27654e-06
	14.85	0	4.27654e-06
	14.91	0	4.27654e-06
	14.97	0	4.27654e-06

## Sheet: Supp Fig. 16b
		PA-SiR-Halo	PA-JF646
	0.25	0.00852	0.00653
	0.75	0.01696	0.0103
	1.25	0.02597	0.0187
	1.75	0.03873	0.03259
	2.25	0.06215	0.05557
	2.75	0.08606	0.08383
	3.25	0.11347	0.11233
	3.75	0.12389	0.10616
	4.25	0.11395	0.08458
	4.75	0.08234	0.06634
	5.25	0.05933	0.05237
	5.75	0.04387	0.04321
	6.25	0.03348	0.03621
	6.75	0.02626	0.03115
	7.25	0.01972	0.02474
	7.75	0.01436	0.0216
	8.25	0.01144	0.01851
	8.75	0.00918	0.01647
	9.25	0.00788	0.01365
	9.75	0.00694	0.01253
	10.25	0.00642	0.01125
	10.75	0.0048	0.00999
	11.25	0.00416	0.00935
	11.75	0.00389	0.00798
	12.25	0.00337	0.00737
	12.75	0.00303	0.00669
	13.25	0.00268	0.00659
	13.75	0.0027	0.00562
	14.25	0.00247	0.00502
	14.75	0.00247	0.00475
	15.25	0.0022	0.00454
	15.75	0.00226	0.00402
	16.25	0.00208	0.00404
	16.75	0.00241	0.00427
	17.25	0.00243	0.00372
	17.75	0.00231	0.00361
	18.25	0.00214	0.00299
	18.75	0.00158	0.00273
	19.25	0.00154	0.0025
	19.75	0.00158	0.00238
	20.25	0.00148	0.00251
	20.75	0.00191	0.00237
	21.25	0.00144	0.00207
	21.75	0.00163	0.00204
	22.25	0.00138	0.00182
	22.75	0.00171	0.00198
	23.25	0.00152	0.00205
	23.75	0.00121	0.00161
	24.25	0.00126	0.00177
	24.75	0.00167	0.00164
	25.25	0.00144	0.00143
	25.75	0.00111	0.00164
	26.25	0.00126	0.00159
	26.75	0.00167	0.00166
	27.25	0.00146	0.00156
	27.75	0.00119	0.00133
	28.25	0.00138	0.00142
	28.75	0.00132	0.00141
	29.25	0.00134	0.00146
	29.75	0.00142	0.00155
	30.25	0.0015	0.00142
	30.75	0.00173	0.00145
	31.25	0.0016	0.00138
	31.75	0.00148	0.00116
	32.25	0.00148	0.00112
	32.75	0.00163	0.00118
	33.25	0.000758652	0.000795436
	33.75	0	0
	34.25	0	0
	34.75	0	0

[truncated: 6 more sheets: Supp Fig. 16 c, Supplementary Table 1, Supplementary Table 2, Supplementary Table 5, Supplementary Table 7, Supplementary Table 9 ]
